# Supplementary material for: Genome sequence and spore germination-associated transcriptome analysis of Corynespora cassiicola from cucumber
Source: BMC Microbiol. 2020 Jul 8;20:199. doi: 10.1186/s12866-020-01873-w (PMC7346487; doi:10.1186/s12866-020-01873-w)
Supplement: Supplementary file 1 — Additional file 1: Table S1 The numbers of genes and PHI-associated genes in C. cassiicola and other ascomycetes. Fungal species: HGCC, C. cassiicola HGCC; CCP, C. cassiicola CCP; UM591, C. cassiicola UM591; CL, C. lunata; BM, B. maydis; CZM, C. zeae-maydis; PN, P. nodorum; ST, S. turcica; PTR, P. tritici-repentis; MO, M. oryzae; AF, A. flavus; FG, F. graminearum; BC, B. cinerea. a Average is calculated using the gene amount in the 10 other plant pathogenic fungi (grey column). bP value (highlighted in bold for comparisons showing significant differences) is calculated by a non-parametric test (Mann-Whitney U test) of SSPS v18.0 using the gene amount of each family in C. cassiicola (HGCC, CCP and UM591) compared to the 10 other plant pathogenic fungi (grey column). The cutoff of significance is set at P < 0.05 (highlighted). c PHI: pathogen-host interaction. d Percentage: The percentage of PHI-associated gene in protein-coding genes. Table S2 The number of genes for selected gene families in C. cassiicola and other ascomycetes. a PHI: pathogen-host interaction. b Average is calculated using the gene/PHI-associated gene amount of each family in the 10 other plant pathogenic fungi (grey column). cP value (highlighted in bold for comparisons showing significant differences) is calculated by a non-parametric test (Mann-Whitney U test) of SSPS v18.0 using the gene amount of each family in C. cassiicola (HGCC, CCP and UM591) compared to the 10 other plant pathogenic fungi (grey column). The cutoff of significance is set at P < 0.05 (highlighted). Fungal species: HGCC, C. cassiicola HGCC; CCP, C. cassiicola CCP; UM591, C. cassiicola UM591; CL, C. lunata; BM, B. maydis; CZM, C. zeae-maydis; PN, P. nodorum; ST, S. turcica; PTR, P. tritici-repentis; MO, M. oryzae; AF, A. flavus; FG, F. graminearum; BC, B. cinerea. Table S3 G protein-coupled receptors in different fungal genomes. a PHI: pathogen-host interaction. b Average is calculated using the gene/PHI-associated gene amoun [file 12866_2020_1873_MOESM1_ESM.xlsx]

## Sheet: Table S1
Table S1 The numbers of genes and PHI-associated genes in C. cassiicola and other ascomycetes.
	HGCC	CCP	UM591	CL	BM	CZM	PN	ST	PTR	MO	AF	FG	BC	Average a	P value b
Protein-coding genes	14631	14560	14744	11263	11484	11129	12333	11752	12353	11521	11780	11855	11171	11664.1	0.011
PHI c associated gene	4232	4298	4214	3446	3421	2953	3503	3349	3370	3188	4293	3889	3265	3467.7	0.028
Percentage d (%)	28.9249	29.5192	28.5811	30.5958	29.7893	26.5343	28.4035	28.4973	27.2808	27.6712	36.4431	32.8047	29.2275	29.7247	0.866
Fungal species: HGCC, C. cassiicola HGCC; CCP, C. cassiicola CCP; UM591, C. cassiicola UM591; CL, C. lunata; BM, B. maydis; CZM, C. zeae-maydis; PN, P. nodorum; ST, S. turcica; PTR, P. tritici-repentis; MO, M. oryzae; AF, A. flavus; FG, F. graminearum; BC, B. cinerea.
a Average is calculated using the gene amount in the 10 other plant pathogenic fungi (grey column).
b P value (highlighted in bold for comparisons showing significant differences) is calculated by a non-parametric test (Mann-Whitney U test) of SSPS v18.0 using the gene amount of each family in C. cassiicola (HGCC, CCP and UM591) compared to the 10 other plant pathogenic fungi (grey column).
The cutoff of significance is set at P < 0.05 (highlighted).
c PHI: pathogen-host interaction.
d Percentage: The percentage of PHI-associated gene in protein-coding genes.

## Sheet: Table S2
Table S2 The number of genes for selected gene families in C. cassiicola and other ascomycetes.
Protein family	Gene amount / PHIa-associated gene amount														P value c
	HGCC	CCP	UM591	CL	BM	CZM	PN	ST	PTR	MO	AF	FG	BC	Average b
Fungal specific transcription factor	202 / 187	217 / 201	212 / 191	165 / 156	144 / 134	119 / 108	134 / 125	125 / 121	105 / 100	99 / 94	340 / 316	243 / 232	142 / 133	162 / 152	0.128
Transporter	664 / 504	669 / 511	665 / 506	555 / 401	540 / 394	492 / 349	559 / 415	496 / 356	516 / 371	389 / 277	758 / 578	646 / 462	532 / 374	548 / 398	0.043
Major facilitator superfamily	238 / 230	246 / 240	240 / 234	158 / 151	155 / 149	132 / 126	177 / 169	138 / 132	142 / 135	74 / 70	266 / 262	210 / 202	150 / 139	160 / 154	0.043
The ATP-binding Cassette Superfamily	51 / 51	50 / 50	48 / 48	39 / 39	37 / 37	33 / 33	42 / 41	35 / 35	35 / 35	37 / 37	68 / 67	57 / 56	45 / 45	43 / 43	0.127
Cytochrome P450	218 / 198	214 / 196	209 / 194	128 / 113	149 / 135	80 / 73	138 / 129	136 / 126	102 / 96	101 / 89	147 / 136	105 / 99	131 / 114	122 / 111	0.011
G protein-coupled receptor	157 / 96	159 / 85	173 / 96	124 / 71	131 / 75	84 / 38	128 / 61	115 / 61	86 / 47	66 / 30	116 / 59	162 / 80	121 / 51	113 / 57	0.028
Pth11-like G protein-coupled receptor	62 / 53	61 / 50	57 / 48	52 / 45	46 / 43	19 / 16	44 / 39	36 / 28	29 / 25	15 / 13	37 / 33	52 / 46	41 / 34	37 / 32	0.011
CFEM-containing protein	18 / 12	19 / 11	19 / 11	15 / 10	17 / 11	18 / 15	18 / 10	10 / 7	14 / 9	10 / 5	8 / 6	28 / 15	12 / 8	15 / 10	0.061
Protein kinase	154 / 150	156 / 154	151 / 148	131 / 127	131 / 127	134 / 129	140 / 137	126 / 123	133 / 128	116 / 112	137 / 132	125 / 120	120 / 113	129 / 125	0.011
Histidine kinase	11 / 11	12 / 12	11 / 11	11 / 11	13 / 13	7 / 7	13 / 13	11 / 11	15 / 15	6 / 6	8 / 8	9 / 9	10 / 10	10 / 10	0.492
Protease	612 / 258	625 / 261	621 / 254	523 / 245	550 / 233	444 / 193	518 / 249	481 / 215	582 / 210	516 / 200	561 / 255	563 / 248	471 / 211	521 / 226	0.011
Aspartic protease	27 / 14	27 / 16	25 / 15	24 / 17	65 / 21	20 / 17	20 / 18	34 / 16	155 / 17	99 / 21	17 / 14	22 / 18	26 / 18	48 / 18	0.735
Cysteine protease	74 / 28	73 / 27	73 / 29	69 / 32	73 / 29	58 / 25	67 / 29	69 / 30	62 / 24	58 / 24	65 / 29	68 / 27	60 / 24	65 / 27	0.017
Metallo protease	136 / 32	141 / 33	133 / 28	104 / 26	107 / 23	103 / 28	119 / 30	105 / 24	105 / 30	108 / 27	136 / 35	131 / 31	89 / 19	111 / 27	0.022
Serine protease	355 / 180	364 / 180	370 / 178	306 / 164	282 / 154	244 / 120	291 / 166	252 / 138	241 / 135	230 / 124	319 / 170	320 / 167	272 / 144	276 / 148	0.011
Threonine protease	19 / 2	19 / 3	19 / 2	20 / 4	19 / 4	19 / 2	18 / 3	19 / 4	18 / 2	19 / 2	20 / 4	21 / 3	21 / 4	19 / 3	0.58
Lipase	21 / 9	23 / 8	20 / 7	20 / 6	25 / 7	11 / 3	21 / 6	17 / 6	21 / 5	19 / 2	25 / 10	23 / 6	22 / 7	20 / 6	0.864
Glycoside hydrolase	262 / 141	262 / 138	265 / 141	206 / 105	221 / 119	145 / 68	221 / 119	187 / 95	191 / 97	163 / 82	227 / 122	189 / 101	186 / 90	194 / 100	0.011
Cutinase	8 / 5	8 / 6	9 / 6	13 / 7	14 / 7	9 / 4	10 / 8	11 / 7	10 / 6	16 / 10	6 / 5	12 / 8	11 / 8	11 / 7	0.051
Pectate lyase	34 / 30	33 / 29	33 / 30	14 / 12	13 / 10	8 / 4	10 / 6	13 / 10	9 / 5	6 / 2	15 / 12	19 / 16	13 / 9	12 / 9	0.011
Pectinesterase	4 / 4	4 / 4	5 / 5	3 / 3	3 / 3	1 / 1	3 / 3	3 / 3	2 / 2	0 / 0	5 / 5	3 / 3	4 / 4	3 / 3	0.044
Cellulase	14 / 5	17 / 4	16 / 4	11 / 4	14 / 1	11 / 3	16 / 5	9 / 2	12 / 4	9 / 2	14 / 4	14 / 2	14 / 6	12 / 3	0.045
Glucanase	30 / 24	33 / 28	32 / 26	35 / 31	36 / 31	22 / 19	34 / 29	33 / 27	26 / 23	21 / 16	23 / 19	27 / 21	22 / 19	28 / 24	0.553
Glucosidase	13 / 13	13 / 13	16 / 14	12 / 10	8 / 9	11 / 10	11 / 11	6 / 6	5 / 4	8 / 6	11 / 11	9 / 8	9 / 8	9 / 8	0.01
Xylanase	7 / 4	9 / 5	9 / 5	12 / 5	11 / 6	6 / 4	14 / 8	9 / 5	11 / 6	6 / 3	5 / 1	7 / 2	4 / 2	9 / 4	0.932
Secondary metabolite backbone gene	52 / 50	51 / 49	49 / 47	34 / 33	44 / 41	30 / 29	38 / 36	46 / 44	39 / 39	47 / 44	70 / 62	34 / 34	37 / 36	42 / 37	0.042
a PHI: pathogen-host interaction
b Average is calculated using the gene/PHI-associated gene amount of each family in the 10 other plant pathogenic fungi (grey column).
c P value (highlighted in bold for comparisons showing significant differences) is calculated by a non-parametric test (Mann-Whitney U test) of SSPS v18.0 using the gene amount of each family in C. cassiicola (HGCC, CCP and UM591) compared to the 10 other plant pathogenic fungi (grey column).
The cutoff of significance is set at P < 0.05 (highlighted).
Fungal species: HGCC, C. cassiicola HGCC; CCP, C. cassiicola CCP; UM591, C. cassiicola UM591; CL, C. lunata; BM, B. maydis; CZM, C. zeae-maydis; PN, P. nodorum; ST, S. turcica; PTR, P. tritici-repentis; MO, M. oryzae; AF, A. flavus; FG, F. graminearum; BC, B. cinerea.

## Sheet: Table S3
Table S3 G protein-coupled receptors in different fungal genomes.
Class	Gene amount / PHIa-associated gene amount														P value c
	HGCC	CCP	UM591	CL	BM	CZM	PN	ST	PTR	MO	AF	FG	BC	Average b
A	67 / 30	68 / 24	87 / 36	46 / 18	48 / 20	41 / 14	55 / 17	48 / 29	39 / 19	33 / 13	55 / 21	80 / 24	56 / 12	50 / 19	0.028
B	12 / 4	10 / 4	6 / 3	8 / 2	20 / 8	9 / 1	13 / 2	16 / 2	4 / 0	9 / 3	11 / 2	16 / 6	9 / 2	12 / 3	0.61
C	7 / 6	8 / 5	11 / 5	5 / 3	4 / 1	6 / 3	9 / 2	5 / 1	5 / 1	2 / 0	5 / 3	5 / 3	6 / 2	5 / 2	0.024
D	4 / 3	3 / 2	4 / 3	4 / 3	4 / 3	3 / 2		2 / 1	2 / 2	2 / 1		2 / 1	1 / 0	2 / 1	0.067
E	3 / 0	4 / 0	3 / 0	2 / 0	4 / 0		4 / 0	2 / 0	2 / 0	1 / 0	2 / 0		1 / 0	2 / 0	0.083
F	1 / 0	3 / 0	3 / 1	3 / 0		2 / 1	1 / 1	2 / 0	2 / 0	1 / 0	2 / 0	2 / 0	2 / 1	2 / 0	0.28
MGG						1 / 0						1 / 0	1 / 0	0 / 0	0.299
MPR	1 / 0		1 / 0	2 / 0	3 / 0	1 / 0	1 / 0	3 / 0	2 / 0	1 / 0	1 / 0	2 / 0	2 / 0	2 / 0	0.047
PTH11	62 / 53	61 / 50	57 / 48	52 / 45	46 / 43	19 / 16	44 / 39	36 / 28	29 / 25	15 / 13	37 / 33	52 / 46	41 / 34	37 / 32	0.011
STM1		2 / 0	1 / 0	2 / 0	2 / 0	2 / 1	1 / 0	1 / 0	1 / 0	2 / 0	3 / 0	2 / 0	2 / 0	2 / 0	0.161
Total	157 / 96	159 / 85	173 / 96	124 / 71	131 / 75	84 / 38	128 / 61	115 / 61	86 / 47	66 / 30	116 / 59	162 / 80	121 / 51	113 / 57	0.028
a PHI: pathogen-host interaction
b Average is calculated using the gene/PHI-associated gene amount of each family in the 10 other plant pathogenic fungi (grey column).
c P value (highlighted in bold for comparisons showing significant differences) is calculated by a non-parametric test (Mann-Whitney U test) of SSPS v18.0 using the gene amount of each family in C. cassiicola (HGCC, CCP and UM591) compared to the 10 other plant pathogenic fungi (grey column).
The cutoff of significance is set at P < 0.05 (highlighted).
Fungal species: HGCC, C. cassiicola HGCC; CCP, C. cassiicola CCP; UM591, C. cassiicola UM591; CL, C. lunata; BM, B. maydis; CZM, C. zeae-maydis; PN, P. nodorum; ST, S. turcica; PTR, P. tritici-repentis; MO, M. oryzae; AF, A. flavus; FG, F. graminearum; BC, B. cinerea.

## Sheet: Table S4
Table S4 Gene-encoding proteins for the MAPK signaling pathway in C. cassiicola HGCC.
MAPK signal pathway	Functions	S. cerevisiae	C. cassiicola HGCC	e-value
FUS3/KSS1	Receptors	STE2	HGCC_13906	1e-17
		STE3	HGCC_1391	1e-27
		GPR1	HGCC_11079	2e-10
		MEP2	HGCC_5360	1e-124
	Signal transducers	STE18	HGCC_12492	1e-08
		CDC24	HGCC_12969	3e-48
		CDC42	HGCC_1041	5e-92
		RAS2	HGCC_11143	2e-66
		BMH1	HGCC_3794	9e-91
		BMH2	HGCC_3043	3e-109
	Primary kinases	BEM1	HGCC_2809	5e-62
		STE20	HGCC_2044	1e-118
	MAPKKK	STE50	HGCC_605	1e-18
		STE11	HGCC_209	2e-84
	MAPKK	STE5	HGCC_1197	1e-09
		STE7	HGCC_13805	4e-69
	MAPK	FUS3	HGCC_1748	8e-44
		KSS1	HGCC_13918	2e-37
	Phosphatases	MSG5	HGCC_2369	2e-31
		PTP2	HGCC_14273	2e-30
		PTP3	HGCC_14273	2e-32
	Targets	DIG1
		DIG2
		STE12	HGCC_6192	1e-64
		FAR1	HGCC_1197	3e-07
		FUS1
Mpk1	Receptors	WSC1	HGCC_14031	2e-06
		WSC2	HGCC_9676	3e-11
		WSC3	HGCC_3172	3e-08
		MID2
	Signal transducers	TOR2	HGCC_8455	0
		ROM2	HGCC_10356	3e-161
		FKS1	HGCC_7695	0
		RHO1	HGCC_2999	1e-83
	Primary kinases	PKC1	HGCC_10958	4e-139
	MAPKKK	BCK1	HGCC_10510	6e-101
	MAPKK	MKK1	HGCC_2445	6e-87
		MKK2	HGCC_2445	1e-86
	MAPK	MLP1	HGCC_5096	1e-30
		SLT2	HGCC_3304	0
	Phosphatases
	Targets	RLM1	HGCC_9981	4e-28
		FKS2	HGCC_7695	0
		SWI4	HGCC_518	5e-25
		SWI6	HGCC_13225	2e-48
Hog1	Receptors	SHO1	HGCC_9854	2e-33
		SLN1	HGCC_4005	2e-42
	Signal transducers	YPD1	HGCC_13382	3e-15
	Primary kinases	STE20	HGCC_2044	1e-118
		SSK1	HGCC_10347	4e-50
	MAPKKK	STE11	HGCC_209	1e-87
		SSK2	HGCC_5357	1e-142
		SSK22	HGCC_10510	2e-46
	MAPKK	PBS2	HGCC_1984	2e-114
	MAPK	HOG1	HGCC_6624	1e-179
	Phosphatases	PTP2	HGCC_11467	1e-18
		PTP3	HGCC_14273	7e-36
	Targets	MCM1	HGCC_201	1e-29
		MSN2	HGCC_6192	8e-16
		MSN4	HGCC_3761	3e-19
		CTT1	HGCC_11548	1e-122
		GLO1	HGCC_10173	3e-82
The colour of the protein names indicates the degree of conservation between S. cerevisiae and C. cassiicola HGCC proteins based on Blastp. Blue, e-value < 1e-5 and > 1e-20; Green, e-value < 1e-100 and > 1e-20; Red, e-value < 1e-100.

## Sheet: Table S5
Table S5 Gene-encoding proteins for the cAMP signaling pathway in C. cassiicola HGCC.
	S. cerevisiae	C. cassiicola HGCC	e-value
cAMP pathway	PTH11	HGCC_14817	1e-40
	MAC1	HGCC_4305	0
	GPR1	HGCC_11079	1e-12
	CDC25	HGCC_594	6e-87
	RAS1	HGCC_11143	6e-63
	PDE1	HGCC_1877	5e-14
	PDE2	HGCC_14008	3e-34
	PCK1	HGCC_5295	0
	CAP	HGCC_1611	8e-82
	SFL1	HGCC_13433	4e-28
	SUM1	HGCC_3654	2e-126
	CPKA	HGCC_1076	7e-163

## Sheet: Table S6
Table S6 Gene-encoding proteins for the Ca2+ signaling pathway in C. cassiicola HGCC.
	S. cerevisiae	C. cassiicola HGCC	e-value
Ca pathway	MID1	HGCC_12741	5e-40
	PLC1	HGCC_507	2e-58
	CMK1	HGCC_6445	2e-166
	CMK2	HGCC_6445	2e-100
	PMC1	HGCC_6064	0
		HGCC_7582	0
		HGCC_11698	0
	CRZ1	HGCC_7198	2e-51
	CNA1	HGCC_4982	5e-173
	CNB1	HGCC_1914	3e-65
	ENA1	HGCC_11191	0
		HGCC_14249	0
		HGCC_13018	0
		HGCC_8138	0
		HGCC_9113	0
	CUP2	HGCC_5174	3e-13
	RCK2	HGCC_5662	2e-104
	NDT80	HGCC_10687	3e-11
	CCH1	HGCC_3439	0
	YVC1	HGCC_1695	8e-107
	CAMK	HGCC_1043	9e-101
	CAMKK/META	HGCC_2950	1e-124
	CAMK/CAMK1	HGCC_6445	2e-166
	CAMK/CAMKL/CHK1	HGCC_442	5e-155
	CMD1	HGCC_1003	3e-82

## Sheet: Table S7
Table S7 The number of protein kinases in different fungal genomes.
Class	Gene amount / PHIa-associated gene amount														P value c
	HGCC	CCP	UM591	CL	BM	CZM	PN	ST	PTR	MO	AF	FG	BC	Average b
AGC	15 / 15	13 / 13	13 / 13	13 / 13	13 / 13	14 / 14	15 / 15	13 / 13	13 / 13	13 / 13	13 / 13	13 / 13	13 / 13	13 / 13	0.567
PKA	3 / 3	2 / 2	2 / 2	2 / 2	2 / 2	2 / 2	3 / 3	2 / 2	2 / 2	1 / 1	2 / 2	2 / 2	2 / 2	2 / 2	0.302
PKC	1 / 1	1 / 1	1 / 1	1 / 1	1 / 1	2 / 2	1 / 1	1 / 1	1 / 1	1 / 1	1 / 1	1 / 1	1 / 1	1 / 1	0.584
Atypical	25 / 22	27 / 26	25 / 23	24 / 21	26 / 23	20 / 16	25 / 23	24 / 22	28 / 25	17 / 14	21 / 17	22 / 18	25 / 19	23 / 20	0.17
HisK	11 / 11	12 / 12	11 / 11	11 / 11	13 / 13	7 / 7	13 / 13	11 / 11	15 / 15	6 / 6	8 / 8	9 / 9	10 / 10	10 / 10	0.492
CAMK	20 / 20	18 / 18	20 / 20	20 / 20	16 / 16	16 / 16	16 / 16	19 / 19	18 / 18	19 / 19	17 / 17	18 / 18	16 / 16	18 / 18	0.083
CK1	2 / 2	2 / 2	2 / 2	2 / 2	3 / 3	4 / 4	2 / 2	2 / 2	2 / 2	2 / 2	3 / 3	2 / 2	2 / 2	2 / 2	0.302
CMGC	24 / 24	29 / 29	26 / 26	23 / 23	23 / 23	28 / 28	28 / 28	23 / 23	23 / 23	25 / 25	43 / 43	26 / 26	22 / 22	26 / 26	0.344
CDK	9 / 9	9 / 9	10 / 10	8 / 8	9 / 9	8 / 8	10 / 10	8 / 8	9 / 9	8 / 8	11 / 11	8 / 8	9 / 9	9 / 9	0.243
CLK	1 / 1	3 / 3	2 / 2	1 / 1	1 / 1	4 / 4	3 / 3	1 / 1	1 / 1	1 / 1	2 / 2	1 / 1	1 / 1	2 / 2	0.384
MAPK	4 / 4	3 / 3	3 / 3	3 / 3	3 / 3	3 / 3	4 / 4	3 / 3	3 / 3	3 / 3	5 / 5	3 / 3	3 / 3	3 / 3	0.731
RCK	1 / 1	2 / 2	1 / 1	2 / 2	2 / 2	1 / 1	1 / 1	2 / 2	1 / 1	2 / 2	1 / 1	1 / 1	2 / 2	2 / 2	0.626
Other	50 / 49	47 / 46	45 / 44	31 / 30	33 / 32	34 / 33	38 / 37	31 / 30	31 / 29	26 / 25	28 / 27	28 / 27	28 / 27	31 / 30	0.01
STE	16 / 16	15 / 15	17 / 17	14 / 14	15 / 15	13 / 13	15 / 15	13 / 13	16 / 16	13 / 13	12 / 12	13 / 13	12 / 12	14 / 14	0.031
TK	2 / 2	1 / 1		2 / 2	1 / 1	2 / 2	1 / 1	1 / 1	1 / 1	1 / 1			2 / 2	1 / 1	0.856
TKL		4 / 4	3 / 3	2 / 2	1 / 1	3 / 3			1 / 1			3 / 3		1 / 1	0.244
Total	154 / 150	156 / 154	151 / 148	131 / 127	131 / 127	134 / 129	140 / 137	126 / 123	133 / 128	116 / 112	137 / 132	125 / 120	120 / 113	129 / 125	0.011
a PHI: pathogen-host interaction
b Average is calculated using the gene/PHI associated gene amount of each family in the 10 other plant pathogenic fungi (grey column).
c P value (highlighted in bold for comparisons showing significant differences) is calculated by a non-parametric test (Mann-Whitney U test) of SSPS v18.0 using the gene amount of each family in C. cassiicola (HGCC, CCP and UM591) compared to the 10 other plant pathogenic fungi (grey column).
The cutoff of significance is set at P < 0.05 (highlighted).
Fungal species: HGCC, C. cassiicola HGCC; CCP, C. cassiicola CCP; UM591, C. cassiicola UM591; CL, C. lunata; BM, B. maydis; CZM, C. zeae-maydis; PN, P. nodorum; ST, S. turcica; PTR, P. tritici-repentis; MO, M. oryzae; AF, A. flavus; FG, F. graminearum; BC, B. cinerea.

## Sheet: Table S8
Table S8 Protease genes classified by the MEROPS family in different fungal genomes.
MEROPS family	Gene amount / PHIa-associated gene amount														P value c
	HGCC	CCP	UM591	CL	BM	CZM	PN	ST	PTR	MO	AF	FG	BC	Average b
Aspartic peptidases	27 / 14	27 / 16	25 / 15	24 / 17	65 / 21	20 / 17	20 / 18	34 / 16	155 / 17	99 / 21	17 / 14	22 / 18	26 / 18	48 / 18	0.735
A01: pepsin	14 / 13	15 / 15	15 / 15	19 / 17	25 / 21	17 / 16	19 / 18	16 / 16	14 / 13	20 / 16	16 / 14	21 / 18	21 / 18	19 / 17	0.033
A02: retropepsin	1 / 0	1 / 0			26 / 0			6 / 0		23 / 4				6 / 0	0.629
A11: transposon peptidase	11 / 1	10 / 1	9 / 0	4 / 0	13 / 0	2 / 1		11 / 0	140 / 4	55 / 1			4 / 0	23 / 1	0.551
A22: presenilin	1 / 0	1 / 0	1 / 0	1 / 0	1 / 0	1 / 0	1 / 0	1 / 0	1 / 0	1 / 0	1 / 0	1 / 0	1 / 0	1 / 0	1
Cysteine peptidases	74 / 28	73 / 27	73 / 29	69 / 32	73 / 29	58 / 25	67 / 29	69 / 30	62 / 24	58 / 24	65 / 29	68 / 27	60 / 24	65 / 27	0.017
C01: papain	2 / 1	2 / 1	2 / 1	1 / 0	2 / 0	1 / 1	1 / 0	1 / 0	1 / 0	1 / 0	1 / 0	1 / 1	1 / 0	1 / 0	0.004
C02: calpain	3 / 3	3 / 3	3 / 3	3 / 3	3 / 3	2 / 2	2 / 2	3 / 3	3 / 3	4 / 4	2 / 2	4 / 4	4 / 4	3 / 3	1
C12: ubiquitinyl hydrolase	5 / 0	5 / 0	5 / 0	6 / 1	6 / 1	4 / 0	5 / 1	6 / 1	5 / 0	4 / 0	4 / 0	4 / 1	5 / 0	5 / 1	0.785
C13: legumain	1 / 1	1 / 1	1 / 1	1 / 1	1 / 1	1 / 1	1 / 1	1 / 1	1 / 1	1 / 1	1 / 1	1 / 1	1 / 1	1 / 1	1
C14: caspase	2 / 2	2 / 2	4 / 3	2 / 2	3 / 3	2 / 2	2 / 2	2 / 2	2 / 2	2 / 2	3 / 3	5 / 3	2 / 1	3 / 2	0.836
C15: pyroglutamyl-peptidase I	2 / 0	2 / 0	1 / 0	1 / 0	1 / 0	1 / 0	2 / 1	1 / 0	1 / 0	1 / 0	1 / 1	1 / 0	1 / 0	1 / 0	0.05
C19: ubiquitin-specific peptidase	15 / 7	15 / 7	15 / 8	15 / 10	15 / 9	14 / 7	15 / 9	15 / 10	15 / 7	14 / 7	15 / 9	14 / 6	15 / 7	15 / 8	0.299
C26: gamma-glutamyl hydrolase	13 / 6	12 / 6	12 / 6	10 / 5	9 / 3	10 / 4	11 / 6	11 / 5	10 / 4	8 / 4	12 / 4	13 / 5	10 / 5	10 / 5	0.047
C40: dipeptidyl-peptidase					1 / 0						1 / 0			0 / 0	0.418
C44: amidophosphoribosyltransferase	8 / 4	9 / 4	8 / 4	9 / 5	9 / 5	9 / 5	8 / 4	9 / 6	7 / 4	7 / 4	8 / 5	6 / 4	6 / 3	8 / 5	0.595
C45: aminopenicillanic acid acyl-transferase	1 / 0	1 / 0	1 / 0	1 / 0	1 / 0	1 / 0	1 / 0	1 / 0	1 / 0		3 / 1	1 / 0	1 / 0	1 / 0	1
C48: Ulp1 peptidase	3 / 1	3 / 1	3 / 1	3 / 2	3 / 1	3 / 1	3 / 1	3 / 1	3 / 1	3 / 1	3 / 1	3 / 1	3 / 2	3 / 1	1
C50: separase	1 / 0	1 / 0	1 / 0	1 / 1	2 / 2	1 / 0	1 / 0	1 / 0	1 / 1	1 / 0	1 / 0	1 / 0	1 / 0	1 / 0	0.584
C54: autophagin-1	1 / 1	1 / 1	1 / 1	1 / 1	1 / 1	1 / 1	1 / 1	1 / 1	1 / 1	1 / 1	1 / 1	1 / 1	1 / 1	1 / 1	1
C56: PfpI peptidase	12 / 2	11 / 1	11 / 1	10 / 1	11 / 0	3 / 1	9 / 1	9 / 0	7 / 0	7 / 0	5 / 1	8 / 0	6 / 0	8 / 0	0.017
C59: penicillin V acylase												1 / 0		0 / 0	0.584
C65: otubain-1	1 / 0	1 / 0	1 / 0	1 / 0	1 / 0	1 / 0	1 / 0	1 / 0	1 / 0	1 / 0	1 / 0	1 / 0	1 / 0	1 / 0	1
C69: dipeptidase A	1 / 0	1 / 0	1 / 0	1 / 0	1 / 0	1 / 0	1 / 0	1 / 0	1 / 0	1 / 0		1 / 0		1 / 0	0.418
C85: DUBA deubiquitinylating enzyme	2 / 0	2 / 0	2 / 0	2 / 0	2 / 0	2 / 0	2 / 0	2 / 0	1 / 0	1 / 0	2 / 0	1 / 0	1 / 0	2 / 0	0.206
C88: OTU1 peptidase	1 / 0	1 / 0	1 / 0	1 / 0	1 / 0	1 / 0	1 / 0	1 / 0	1 / 0	1 / 0	1 / 0	1 / 0	1 / 0	1 / 0	1
Glutamic peptidases	1 / 0	1 / 0	1 / 0		4 / 0		3 / 0	2 / 0	1 / 0	2 / 0	4 / 0	1 / 0	3 / 0	2 / 0	0.294
G01: scytalidoglutamic peptidase	1 / 0	1 / 0	1 / 0		4 / 0		3 / 0	2 / 0	1 / 0	2 / 0	4 / 0	1 / 0	3 / 0	2 / 0	0.294
Metallo peptidases	136 / 32	141 / 33	133 / 28	104 / 26	107 / 23	103 / 28	119 / 30	105 / 24	105 / 30	108 / 27	136 / 35	131 / 31	89 / 19	111 / 27	0.022
M01: aminopeptidase N	4 / 4	4 / 4	4 / 4	4 / 4	4 / 4	4 / 4	4 / 4	4 / 4	4 / 4	4 / 4	4 / 4	4 / 4	4 / 4	4 / 4	1
M03: thimet oligopeptidase	2 / 1	2 / 1	2 / 1	2 / 0	2 / 1	3 / 0	2 / 1	2 / 1	2 / 2	2 / 0	4 / 0	4 / 0	2 / 0	3 / 1	0.302
M04: thermolysin									1 / 1	1 / 0	1 / 0	3 / 2		1 / 0	0.212
M06: immune inhibitor A peptidase	2 / 0	2 / 0	2 / 0	1 / 0	1 / 0		1 / 0		1 / 0	1 / 0	1 / 0	2 / 1		1 / 0	0.014
M10: matrix metallopeptidase	1 / 0	1 / 0	1 / 0	1 / 1	1 / 1		1 / 0				1 / 0	4 / 1		1 / 0	0.254
M12: astacin	1 / 0	1 / 0	1 / 0	1 / 1	1 / 0	1 / 0	1 / 0	1 / 0	1 / 1	2 / 0	2 / 1	2 / 0	1 / 0	1 / 0	0.299
M13: neprilysin	1 / 1	1 / 1	1 / 1	3 / 3	1 / 1		1 / 1	1 / 1	1 / 1	1 / 1	1 / 1	1 / 1	1 / 1	1 / 1	1
M14: carboxypeptidase	9 / 0	9 / 0	9 / 0	8 / 2	8 / 0	6 / 0	8 / 0	8 / 0	7 / 1	9 / 0	2 / 0	9 / 1	3 / 0	7 / 0	0.034
M16: pitrilysin	6 / 0	7 / 0	6 / 0	6 / 0	6 / 0	6 / 0	6 / 1	6 / 0	7 / 0	5 / 0	6 / 0	6 / 0	7 / 0	6 / 0	0.532
M18: aminopeptidase I	2 / 0	2 / 0	2 / 0	2 / 0	2 / 0	2 / 1	2 / 0	2 / 0	2 / 0	1 / 0	2 / 0	2 / 0	2 / 0	2 / 0	0.584
M19: membrane dipeptidase	3 / 1	3 / 2	2 / 0	1 / 0	1 / 0	1 / 0	1 / 0	1 / 0	1 / 0	2 / 1	3 / 1	2 / 0	1 / 0	1 / 0	0.025
M20: glutamate carboxypeptidase	15 / 1	16 / 1	15 / 1	9 / 1	8 / 1	8 / 2	14 / 4	10 / 2	9 / 2	7 / 0	18 / 2	15 / 2	9 / 0	11 / 2	0.06
M22: O-sialoglycoprotein peptidase	3 / 0	3 / 0	3 / 0	3 / 1	3 / 2	3 / 0	3 / 0	3 / 1	3 / 1	3 / 1	4 / 0	3 / 1	3 / 0	3 / 1	0.584
M23: beta-lytic metallopeptidase	2 / 1	1 / 1	1 / 1	1 / 1	1 / 1	1 / 1	1 / 1	1 / 1	1 / 1	1 / 1	2 / 2	1 / 1	1 / 1	1 / 1	0.345
M24: methionyl aminopeptidase 1	11 / 1	11 / 0	10 / 0	10 / 0	10 / 0	10 / 0	10 / 0	10 / 0	9 / 0	10 / 1	11 / 0	10 / 0	11 / 2	10 / 0	0.141
M28: aminopeptidase S	19 / 3	21 / 1	19 / 0	16 / 1	18 / 1	13 / 0	18 / 0	16 / 3	15 / 1	18 / 1	14 / 3	15 / 0	6 / 0	15 / 1	0.01
M35: deuterolysin	3 / 2	3 / 2	3 / 2			3 / 1	2 / 1		1 / 1	7 / 6	6 / 3	1 / 0	2 / 0	2 / 1	0.195
M36: fungalysin	1 / 1	1 / 1	1 / 1	1 / 1	1 / 1	1 / 1	2 / 2	1 / 1	1 / 1	1 / 1	2 / 2	1 / 1		1 / 1	0.731
M38: isoaspartyl dipeptidase	22 / 4	24 / 5	23 / 5	15 / 3	16 / 3	14 / 5	17 / 5	18 / 3	15 / 3	10 / 3	20 / 6	21 / 7	13 / 4	16 / 4	0.011
M41: FtsH peptidase	2 / 2	2 / 2	2 / 2	2 / 2	2 / 2	2 / 2	2 / 2	2 / 2	2 / 2	2 / 2	2 / 2	2 / 2	2 / 2	2 / 2	1
M43: metallopeptidase MEP1	4 / 4	5 / 5	4 / 4			6 / 6	2 / 2		1 / 1	1 / 1	1 / 1	2 / 2		1 / 1	0.038
M48: Ste24 peptidase	2 / 1	2 / 1	2 / 1	2 / 1	2 / 1	2 / 1	2 / 1	2 / 1	2 / 1	2 / 1	2 / 1	2 / 1	2 / 1	2 / 1	1
M49: dipeptidyl-peptidase III	4 / 0	4 / 1	4 / 1	1 / 0	2 / 0	1 / 0	1 / 0	1 / 0	1 / 0	2 / 0	1 / 0	2 / 0	1 / 0	1 / 0	0.005
M50: S2P protease	4 / 4	4 / 4	4 / 4	3 / 3	3 / 3	2 / 2	4 / 4	3 / 3	4 / 4	3 / 3	4 / 4	4 / 4	3 / 3	3 / 3	0.087
M54: archaelysin						1 / 1			1 / 0		1 / 0	1 / 0	1 / 0	1 / 0	0.134
M60: enhancin											1 / 0			0 / 0	0.584
M67: Poh1 peptidase	7 / 1	7 / 1	7 / 0	7 / 1	7 / 1	7 / 0	7 / 1	7 / 1	7 / 2	7 / 0	7 / 0	7 / 0	7 / 0	7 / 1	1
M73: camelysin	1 / 0													0 / 0	0.068
M76: Atp23 peptidase				1 / 0	1 / 0	1 / 0	1 / 0		1 / 0		1 / 0	1 / 0	1 / 0	1 / 0	0.016
M77: tryptophanyl aminopeptidase	1 / 0	1 / 0	1 / 0	1 / 0	2 / 0	1 / 0	2 / 0	2 / 0		3 / 0	8 / 2		2 / 0	2 / 0	0.289
M79: prenyl peptidase 2	1 / 0	1 / 0	1 / 0		1 / 0	1 / 1	1 / 0	1 / 0	1 / 0		1 / 0	1 / 0	1 / 0	1 / 0	0.418
M80: Wss1 peptidase	3 / 0	3 / 0	3 / 0	3 / 0	3 / 0	3 / 0	3 / 0	3 / 0	4 / 0	3 / 0	2 / 0	3 / 0	3 / 1	3 / 0	1
M81: microcystinase MlrC											1 / 0			0 / 0	0.584
Serine proteases	355 / 180	364 / 180	370 / 178	306 / 164	282 / 154	244 / 120	291 / 166	252 / 138	241 / 135	230 / 124	319 / 170	320 / 167	272 / 144	276 / 148	0.011
S01: trypsin	4 / 3	4 / 3	4 / 3	5 / 3	3 / 2	5 / 3	5 / 3	3 / 3	2 / 2	3 / 1	5 / 4	5 / 3	3 / 2	4 / 3	1
S08: subtilisin	18 / 13	19 / 16	21 / 15	24 / 12	16 / 13	10 / 9	11 / 10	14 / 10	13 / 10	23 / 21	5 / 3	30 / 20	7 / 5	15 / 11	0.31
S09: prolyl oligopeptidase	190 / 133	190 / 131	194 / 132	166 / 128	151 / 122	122 / 83	163 / 119	145 / 108	132 / 100	116 / 85	176 / 125	156 / 113	161 / 119	149 / 110	0.011
S10: carboxypeptidase Y	11 / 0	11 / 0	12 / 1	12 / 0	13 / 0	9 / 1	12 / 0	11 / 0	10 / 2	6 / 0	12 / 0	9 / 1	10 / 1	10 / 1	0.545
S12: D-Ala-D-Ala carboxypeptidase B	19 / 10	19 / 9	21 / 9	7 / 3	6 / 2	11 / 6	11 / 9	4 / 2	7 / 4	8 / 2	20 / 13	17 / 12	5 / 0	10 / 5	0.027
S14: peptidase Clp	8 / 5	8 / 5	8 / 5	5 / 4	6 / 4	7 / 4	8 / 5	6 / 4	7 / 5	4 / 3	7 / 5	6 / 4	7 / 4	6 / 4	0.018
S15: Xaa-Pro dipeptidyl-peptidase	6 / 0	7 / 0	6 / 0	7 / 0	8 / 0	2 / 0	6 / 0	6 / 1	6 / 0	3 / 0	8 / 2	4 / 0	2 / 0	5 / 0	0.541
S16: Lon-A peptidase	2 / 2	2 / 2	2 / 2	2 / 2	2 / 2	2 / 2	2 / 2	2 / 2	2 / 2	2 / 2	2 / 2	2 / 2	2 / 2	2 / 2	1
S26: signal peptidase I	2 / 0	1 / 0	2 / 0	2 / 0	2 / 0		2 / 0		1 / 0	3 / 1	2 / 1	3 / 0	2 / 0	2 / 0	0.782
S28: lysosomal Pro-Xaa carboxypeptidase	2 / 0	2 / 0	2 / 0	7 / 0	4 / 0	3 / 0	4 / 1	4 / 0	4 / 0	5 / 0	4 / 1	2 / 0	3 / 0	4 / 0	0.017
S33: prolyl aminopeptidase	83 / 13	91 / 13	87 / 10	57 / 10	57 / 8	60 / 11	54 / 16	46 / 8	42 / 9	46 / 8	67 / 13	74 / 11	52 / 10	56 / 10	0.011
S51: dipeptidase E	1 / 0	1 / 0	1 / 0				1 / 0		1 / 0					0 / 0	0.016
S53: sedolisin	3 / 1	3 / 1	3 / 1	4 / 1	6 / 1	8 / 1	6 / 1	6 / 0	6 / 1	5 / 0	5 / 1	3 / 1	11 / 1	6 / 1	0.019
S54: rhomboid-1	4 / 0	4 / 0	5 / 0	5 / 0	6 / 0	4 / 0	4 / 0	4 / 0	6 / 0	5 / 0	4 / 0	5 / 0	5 / 0	5 / 0	0.358
S58: DmpA aminopeptidase	1 / 0	1 / 0	1 / 0	2 / 0	1 / 0		1 / 0		1 / 0		1 / 0	2 / 0	1 / 0	1 / 0	0.771
S59: nucleoporin 145	1 / 0	1 / 0	1 / 0	1 / 0	1 / 0	1 / 0	1 / 0	1 / 0	1 / 0	1 / 0	1 / 0	1 / 0	1 / 0	1 / 0	1
S66: murein tetrapeptidase LD-carboxypeptidase												1 / 0		0 / 0	0.584
Threonine peptidase	19 / 2	19 / 3	19 / 2	20 / 4	19 / 4	19 / 2	18 / 3	19 / 4	18 / 2	19 / 2	20 / 4	21 / 3	21 / 4	19 / 3	0.58
T01: proteasome	14 / 0	14 / 1	14 / 0	14 / 1	14 / 1	14 / 0	14 / 1	14 / 2	13 / 0	13 / 0	13 / 0	14 / 0	14 / 1	14 / 1	0.299
T02: glycosylasparaginase	2 / 0	2 / 0	2 / 0	2 / 0	2 / 1	2 / 0	1 / 0	2 / 0	2 / 0	3 / 0	2 / 0	3 / 0	2 / 0	2 / 0	0.731
T03: gamma-glutamyltransferase 1	2 / 2	2 / 2	2 / 2	3 / 3	2 / 2	2 / 2	2 / 2	2 / 2	2 / 2	2 / 2	4 / 4	3 / 3	3 / 3	3 / 3	0.212
T05: ornithine acetyltransferase	1 / 0	1 / 0	1 / 0	1 / 0	1 / 0	1 / 0	1 / 0	1 / 0	1 / 0	1 / 0	1 / 0	1 / 0	2 / 0	1 / 0	0.584
Total	612 / 258	625 / 261	621 / 254	523 / 245	550 / 233	444 / 193	518 / 249	481 / 215	582 / 210	516 / 200	561 / 255	563 / 248	471 / 211	521 / 226	0.011
a PHI: pathogen-host interaction
b Average is calculated using the gene/PHI associated gene amount of each family in the 10 other plant pathogenic fungi (grey column).
c P value (highlighted in bold for comparisons showing significant differences) is calculated by a non-parametric test (Mann-Whitney U test) of SSPS v18.0 using the gene amount of each family in C. cassiicola (HGCC, CCP and UM591) compared to the 10 other plant pathogenic fungi (grey column).
The cutoff of significance is set at P < 0.05 (highlighted).
Fungal species: HGCC, C. cassiicola HGCC; CCP, C. cassiicola CCP; UM591, C. cassiicola UM591; CL, C. lunata; BM, B. maydis; CZM, C. zeae-maydis; PN, P. nodorum; ST, S. turcica; PTR, P. tritici-repentis; MO, M. oryzae; AF, A. flavus; FG, F. graminearum; BC, B. cinerea.

## Sheet: Table S9
Table S9 Glycoside hydrolase in C. cassiicola and other phytopathogenic ascomycetes.
GH family	Gene amount / PHIa-associated gene amount														P value c
	HGCC	CCP	UM591	CL	BM	CZM	PN	ST	PTR	MO	AF	FG	BC	Average b
GH1	4 / 0	4 / 0	4 / 0	3 / 1	3 / 1	3 / 1	2 / 0	3 / 1	3 / 1	2 / 0	3 / 0	3 / 0	5 / 0	3 / 1	0.026
GH2	10 / 7	9 / 6	10 / 7	6 / 4	6 / 4	5 / 2	6 / 6	6 / 4	6 / 5	8 / 4	7 / 4	9 / 5	2 / 1	6 / 4	0.011
GH3	25 / 25	26 / 26	26 / 26	17 / 17	17 / 17	16 / 16	16 / 16	11 / 11	12 / 12	16 / 15	24 / 24	21 / 21	15 / 14	17 / 16	0.011
GH6	2 / 0	2 / 0	2 / 0	4 / 1	3 / 0		4 / 0	3 / 0	3 / 1	3 / 1	1 / 0	1 / 1	1 / 0	2 / 0	0.602
GH7	6 / 6	6 / 6	6 / 6	5 / 5	6 / 6	1 / 1	5 / 5	4 / 4	3 / 3	4 / 4	3 / 3	2 / 2	3 / 3	4 / 4	0.02
GH10	5 / 5	5 / 5	5 / 5	5 / 5	5 / 5	3 / 3	7 / 7	4 / 4	4 / 4	6 / 6	4 / 4	5 / 5	2 / 2	5 / 5	0.421
GH11	3 / 0	4 / 0	4 / 0	6 / 0	5 / 0	2 / 0	5 / 1	5 / 0	4 / 0	1 / 0	4 / 0	3 / 0	3 / 0	4 / 0	0.729
GH12	1 / 1	1 / 1	1 / 1	3 / 3	5 / 5	2 / 2	4 / 4	3 / 3	1 / 1	2 / 2	5 / 5	4 / 4	4 / 4	3 / 3	0.019
GH13											1 / 1			0 / 0	0.584
GH15	2 / 2	2 / 2	2 / 2	2 / 1	2 / 1	1 / 1	3 / 2	2 / 1	2 / 1	2 / 1	3 / 2	3 / 2	4 / 3	2 / 2	0.382
GH16	15 / 3	15 / 2	16 / 2	13 / 2	15 / 3	12 / 2	16 / 3	15 / 2	14 / 2	11 / 1	11 / 3	21 / 3	20 / 6	15 / 3	0.439
GH17	5 / 5	6 / 6	5 / 5	7 / 7	7 / 7	6 / 6	6 / 6	6 / 6	6 / 6	6 / 6	4 / 4	5 / 5	5 / 5	6 / 6	0.32
GH18	15 / 14	13 / 12	15 / 12	11 / 7	16 / 15	9 / 5	13 / 11	8 / 6	10 / 8	12 / 10	15 / 14	18 / 16	8 / 6	12 / 10	0.268
GH20	4 / 4	4 / 4	4 / 4	3 / 3	4 / 4	1 / 1	3 / 3	4 / 4	3 / 3	3 / 3	3 / 3	3 / 3	1 / 1	3 / 3	0.027
GH25											1 / 0			0 / 0	0.584
GH26	1 / 0	1 / 0	1 / 0	1 / 0	1 / 0			1 / 0			1 / 0		1 / 0	1 / 0	0.134
GH27	1 / 0	1 / 0	1 / 0				1 / 0	1 / 0						0 / 0	0.016
GH28	11 / 10	11 / 10	11 / 10	4 / 4	5 / 5	5 / 5	4 / 4	6 / 6	6 / 6	1 / 1	17 / 15	5 / 5	19 / 17	7 / 7	0.123
GH30				1 / 0	1 / 0	1 / 0	2 / 0	1 / 0	1 / 0	1 / 0				1 / 0	0.048
GH31	12 / 12	10 / 10	9 / 9	9 / 9	9 / 9	8 / 7	10 / 10	8 / 8	8 / 8	3 / 3	10 / 9	8 / 8	5 / 5	8 / 8	0.057
GH32	2 / 0	2 / 0	3 / 0	3 / 0	3 / 0	3 / 0	4 / 1	2 / 0	3 / 0	5 / 0	3 / 0	4 / 0	2 / 0	3 / 0	0.124
GH35	7 / 5	7 / 5	8 / 6	3 / 3	4 / 3	1 / 1	4 / 3	3 / 3	4 / 3		8 / 6	3 / 2	4 / 4	3 / 3	0.031
GH38	1 / 0	1 / 0	1 / 0	1 / 0	1 / 0	1 / 0	1 / 0	1 / 0	1 / 0	1 / 1	1 / 0	1 / 0	1 / 0	1 / 0	1
GH39	1 / 0	1 / 0	1 / 0		1 / 0	1 / 0	1 / 0	1 / 0		1 / 0		1 / 0	1 / 0	1 / 0	0.299
GH42				2 / 0										0 / 0	0.584
GH43	24 / 0	25 / 0	24 / 1	14 / 0	16 / 0	8 / 2	14 / 0	13 / 0	14 / 1	10 / 0	20 / 2	16 / 0	8 / 0	13 / 1	0.01
GH44													1 / 0	0 / 0	0.584
GH45	2 / 0	2 / 0	2 / 0	2 / 0	2 / 0		3 / 0	2 / 0	3 / 0	1 / 0		1 / 0	2 / 0	2 / 0	0.58
GH47	10 / 0	11 / 0	11 / 0	10 / 0	11 / 0	8 / 0	9 / 0	10 / 0	13 / 0	8 / 0	5 / 0	9 / 0	8 / 0	9 / 0	0.121
GH53	2 / 0	2 / 0	3 / 0	1 / 0	1 / 0	1 / 0	1 / 0	1 / 0	1 / 0	1 / 0	2 / 0	1 / 0	2 / 0	1 / 0	0.011
GH55													1 / 1	0 / 0	0.584
GH61	34 / 33	34 / 34	34 / 34	26 / 26	24 / 24	3 / 3	30 / 29	25 / 24	25 / 25	15 / 15	9 / 8	13 / 13	10 / 10	18 / 18	0.011
GH62	1 / 0	1 / 0	1 / 0	2 / 0	1 / 0	1 / 0	3 / 0	2 / 0	2 / 0		2 / 0	1 / 0	1 / 0	2 / 0	0.262
GH63	2 / 0	2 / 0	2 / 0	2 / 0	2 / 0	1 / 0	2 / 0	2 / 0	2 / 0	2 / 0	1 / 0	1 / 0	1 / 0	2 / 0	0.206
GH64	1 / 0	1 / 0	1 / 0	1 / 0	1 / 0	4 / 0	1 / 0	1 / 0	1 / 0	2 / 0		2 / 0	2 / 0	2 / 0	0.382
GH65				1 / 1	1 / 1	1 / 1	1 / 1	1 / 1	1 / 1		1 / 1		2 / 2	1 / 1	0.023
GH67	1 / 0	1 / 0	1 / 0	1 / 0	1 / 0	1 / 0	1 / 0	1 / 0	1 / 0	1 / 0	1 / 0	1 / 0		1 / 0	0.584
GH71	3 / 0	3 / 0	3 / 0		1 / 0	1 / 0	1 / 0			1 / 1	11 / 1		9 / 0	2 / 0	0.115
GH72	8 / 8	8 / 8	8 / 8	6 / 6	8 / 8	7 / 7	6 / 6	6 / 6	6 / 6	5 / 5	7 / 7	3 / 3	6 / 6	6 / 6	0.017
GH75							1 / 1			1 / 1	3 / 3	1 / 1		1 / 1	0.212
GH76	9 / 1	9 / 1	9 / 1	7 / 0	9 / 1	9 / 2	8 / 0	8 / 0	7 / 0	8 / 0	11 / 1	8 / 0	11 / 0	9 / 0	0.288
GH78											1 / 0			0 / 0	0.584
GH79	4 / 0	4 / 0	3 / 0	3 / 0	3 / 0	3 / 0	2 / 0	1 / 0	3 / 0	1 / 0	4 / 0	1 / 0	2 / 0	2 / 0	0.053
GH81	2 / 0	2 / 0	3 / 0	2 / 0	2 / 0	1 / 0	2 / 0	2 / 0	2 / 0	3 / 0	1 / 0	1 / 0	1 / 0	2 / 0	0.16
GH85	1 / 0	1 / 0	1 / 0	1 / 0	1 / 0	1 / 0	1 / 0	1 / 0	1 / 0					1 / 0	0.206
GH88	3 / 0	3 / 0	3 / 0	1 / 0	1 / 0		1 / 0	1 / 0	1 / 0	1 / 0	3 / 0	1 / 0	1 / 0	1 / 0	0.008
GH92	6 / 0	6 / 0	6 / 2	5 / 0	7 / 0	6 / 0	7 / 0	4 / 0	5 / 0	5 / 0	5 / 0		5 / 0	5 / 0	0.185
GH94	1 / 0	1 / 0	1 / 0	1 / 0	1 / 0		1 / 0	1 / 0	1 / 0	1 / 0				1 / 0	0.206
GH95	2 / 0	2 / 0	2 / 0	2 / 0	2 / 0		2 / 0	1 / 0	2 / 0	1 / 0	3 / 0	2 / 0	2 / 0	2 / 0	0.535
GH105	5 / 0	5 / 0	4 / 0	5 / 0	3 / 0	5 / 0	3 / 0	4 / 0	3 / 0	2 / 0	4 / 1	3 / 1	2 / 0	3 / 0	0.08
GH106	1 / 0	1 / 0	1 / 0	1 / 0	1 / 0					1 / 0			1 / 0	0 / 0	0.079
GH114	4 / 0	4 / 0	4 / 0	1 / 0	1 / 0	2 / 0	2 / 0	1 / 0	2 / 0	1 / 0	1 / 0	2 / 1	1 / 0	1 / 0	0.006
GH115	3 / 0	3 / 0	3 / 0	2 / 0	2 / 0	1 / 0	2 / 0	1 / 0	1 / 0	3 / 1	3 / 1	2 / 0	1 / 0	2 / 0	0.032
GH125										1 / 1				0 / 0	0.584
Total	262 / 141	262 / 138	265 / 141	206 / 105	221 / 119	145 / 68	221 / 119	187 / 95	191 / 97	163 / 82	227 / 122	189 / 101	186 / 90	194 / 100	0.011
a PHI: pathogen-host interaction
b Average is calculated using the gene/PHI associated gene amount of each family in the 10 other plant pathogenic fungi (grey column).
c P value (highlighted in bold for comparisons showing significant differences) is calculated by a non-parametric test (Mann-Whitney U test) of SSPS v18.0 using the gene amount of each family in C. cassiicola (HGCC, CCP and UM591) compared to the 10 other plant pathogenic fungi (grey column).
The cutoff of significance is set at P < 0.05 (highlighted).
Fungal species: HGCC, C. cassiicola HGCC; CCP, C. cassiicola CCP; UM591, C. cassiicola UM591; CL, C. lunata; BM, B. maydis; CZM, C. zeae-maydis; PN, P. nodorum; ST, S. turcica; PTR, P. tritici-repentis; MO, M. oryzae; AF, A. flavus; FG, F. graminearum; BC, B. cinerea.

## Sheet: Table S10
Table S10 Transporters in C. cassiicola and other phytopathogenic ascomycetes.
	Superfamily or family	Gene amount / PHIa-associated gene amount														P value c
		HGCC	CCP	UM591	CL	BM	CZM	PN	ST	PTR	MO	AF	FG	BC	Average b
1.A.1	The Voltage-gated Ion Channel (VIC) Superfamily	1 / 1	1 / 1	1 / 1	2 / 1	1 / 1	2 / 1	1 / 1	1 / 1	1 / 1	1 / 1	1 / 1	1 / 1	1 / 1	1 / 1	0.418
1.A.11	The Ammonia Transporter Channel (Amt) Family	5 / 5	5 / 5	5 / 5	4 / 4	5 / 5	4 / 4	5 / 5	5 / 5	5 / 5	3 / 3	4 / 4	4 / 4	3 / 3	4 / 4	0.092
1.A.16	The Formate-Nitrite Transporter (FNT) Family	1 / 1	1 / 1	1 / 1	1 / 1	1 / 1	1 / 1	1 / 1	1 / 1	1 / 1	1 / 1		1 / 1	1 / 1	1 / 1	0.584
1.A.24	The Gap Junction-forming Connexin (Connexin) Family	1 / 0	1 / 0	1 / 0	1 / 0	1 / 0	1 / 0	1 / 0	1 / 0	1 / 0	1 / 0	1 / 0	1 / 0	1 / 0	1 / 0	1
1.A.31											1 / 1				0 / 0	0.584
1.A.33	The Cation Channel-forming Heat Shock Protein-70 (Hsp70) Family	7 / 7	7 / 7	7 / 7	6 / 6	7 / 7	6 / 6	6 / 6	7 / 7	6 / 6	6 / 6	6 / 6	6 / 6	6 / 6	6 / 6	0.016
1.A.35	The CorA Metal Ion Transporter (MIT) Family	3 / 2	3 / 2	3 / 2	3 / 2	3 / 2	3 / 2	3 / 2	3 / 2	3 / 2	3 / 2	4 / 3	3 / 2	3 / 2	3 / 2	0.584
1.A.4	The Transient Receptor Potential Ca2+ Channel (TRP-CC) Family	3 / 3	1 / 1	1 / 1	1 / 1	1 / 1	1 / 1	1 / 1	1 / 1	2 / 2	1 / 1	1 / 1	1 / 1	2 / 2	1 / 1	0.492
1.A.55								1 / 0					1 / 0		0 / 0	0.418
1.A.56											1 / 1		1 / 1		0 / 0	0.418
1.A.8	The Major Intrinsic Protein (MIP) Family	3 / 0	3 / 0	3 / 0	4 / 1	3 / 0	5 / 1	4 / 1	3 / 0	2 / 1	1 / 0	4 / 0	2 / 0	5 / 0	3 / 0	0.599
1.B.12	The Autotransporter-1 (AT-1) Family	1 / 1	1 / 1	1 / 1	1 / 1	1 / 1	1 / 1	1 / 1	1 / 1	1 / 1				1 / 1	1 / 1	0.299
1.B.33	The Outer Membrane Protein Insertion Porin (Bam Complex) (OmpIP) Family				1 / 0		1 / 0			1 / 0				1 / 0	0 / 0	0.206
1.B.8	The Mitochondrial and Plastid Porin (MPP) Family									1 / 0		1 / 0			0 / 0	0.418
1.C.39	The Membrane Attack Complex/Perforin (MACPF) Family													1 / 0	0 / 0	0.584
1.C.82		1 / 0													0 / 0	0.068
1.C.97	The Pleurotolysin Pore-forming (Pleurotolysin) Family												2 / 0		0 / 0	0.584
1.F.1	The Synaptosomal Vesicle Fusion Pore (SVF-Pore) Family	1 / 1	1 / 1	1 / 1	1 / 1	1 / 1	1 / 1	1 / 1	1 / 1	1 / 1	1 / 1	1 / 1	1 / 1	1 / 1	1 / 1	1
2.A.1	The Major Facilitator Superfamily (MFS)	238 / 230	246 / 240	240 / 234	158 / 151	155 / 149	132 / 126	177 / 170	138 / 132	142 / 135	74 / 70	266 / 263	210 / 202	150 / 140	160 / 154	0.043
2.A.100	The Ferroportin (Fpn) Family	1 / 0	1 / 0	1 / 0	1 / 0	1 / 0			1 / 0						0 / 0	0.04
2.A.16	The Telurite-resistance/Dicarboxylate Transporter (TDT) Family	4 / 0	3 / 0	3 / 0	7 / 1	5 / 0	3 / 0	5 / 0	5 / 0	6 / 1	2 / 0	4 / 1	8 / 0	4 / 0	5 / 0	0.122
2.A.17	The Proton-dependent Oligopeptide Transporter (POT) Family	9 / 9	10 / 10	10 / 10	9 / 9	9 / 9	3 / 3	9 / 9	8 / 8	8 / 8	4 / 4	13 / 13	4 / 4	3 / 3	7 / 7	0.07
2.A.18	The Amino Acid/Auxin Permease (AAAP) Family	4 / 0	4 / 0	4 / 0	6 / 0	7 / 1	6 / 1	8 / 0	4 / 0	7 / 1	5 / 0	19 / 1	15 / 1	6 / 0	8 / 1	0.02
2.A.19	The Ca2+:Cation Antiporter (CaCA) Family	6 / 6	6 / 6	6 / 6	3 / 3	2 / 2	3 / 3	2 / 2	4 / 4	4 / 4	4 / 4	5 / 5	3 / 3	5 / 5	4 / 4	0.01
2.A.2	The Glycoside-Pentoside-Hexuronide (GPH):Cation Symporter Family	2 / 0	4 / 1	4 / 1	3 / 0	3 / 1	4 / 0	3 / 2	3 / 1	3 / 1	3 / 0	4 / 0	2 / 0	5 / 0	3 / 1	0.786
2.A.20	The Inorganic Phosphate Transporter (PiT) Family	3 / 3	3 / 3	3 / 3	3 / 3	4 / 4	3 / 3	3 / 3	4 / 4	2 / 2	3 / 3	4 / 4	4 / 4	1 / 1	3 / 3	0.575
2.A.21	The Solute:Sodium Symporter (SSS) Family	4 / 1	4 / 1	4 / 1	4 / 0	2 / 0	1 / 0	2 / 0	2 / 0	3 / 0	2 / 0	3 / 0	1 / 0	2 / 0	2 / 0	0.017
2.A.22	The Neurotransmitter:Sodium Symporter (NSS) Family	3 / 1	3 / 1	3 / 1	1 / 0		2 / 0	1 / 0	2 / 0	1 / 0	1 / 0	1 / 1	2 / 0		1 / 0	0.008
2.A.23		1 / 0	1 / 0	1 / 0				1 / 0		1 / 0					0 / 0	0.016
2.A.29	The Mitochondrial Carrier (MC) Family	27 / 24	27 / 24	27 / 23	30 / 27	27 / 24	27 / 23	28 / 25	27 / 26	31 / 29	25 / 22	30 / 27	27 / 25	25 / 22	28 / 25	0.58
2.A.3	The Amino Acid-Polyamine-Organocation (APC) Family	44 / 5	44 / 5	45 / 4	36 / 10	29 / 8	39 / 8	32 / 13	22 / 5	28 / 8	19 / 5	65 / 20	47 / 13	43 / 13	36 / 10	0.128
2.A.30	The Cation-Chloride Cotransporter (CCC) Family	1 / 0	1 / 0	1 / 0	1 / 0	1 / 0		1 / 0	1 / 0	1 / 0	1 / 0	1 / 0	1 / 0	1 / 0	1 / 0	0.584
2.A.31	The Anion Exchanger (AE) Family	2 / 0	2 / 0	2 / 0	3 / 0	2 / 0	1 / 0	2 / 0	2 / 0	2 / 0		2 / 0	3 / 1	2 / 0	2 / 0	1
2.A.36	The Monovalent Cation:Proton Antiporter-1 (CPA1) Family	6 / 1	7 / 0	6 / 0	3 / 0	4 / 0	4 / 0	4 / 0	5 / 0	4 / 0	2 / 0	5 / 0	4 / 0	4 / 0	4 / 0	0.007
2.A.37	The Monovalent Cation:Proton Antiporter-2 (CPA2) Family	3 / 0	2 / 0	2 / 0	1 / 0	1 / 0	1 / 0	1 / 0	1 / 0	1 / 0	2 / 0	1 / 0	1 / 0	1 / 0	1 / 0	0.004
2.A.38	The K+ Transporter (Trk) Family	3 / 0	3 / 0	3 / 0	3 / 1	3 / 0	1 / 0	4 / 0	3 / 1	3 / 0	3 / 0	4 / 1	4 / 0	2 / 0	3 / 0	0.771
2.A.39	The Nucleobase:Cation Symporter-1 (NCS1) Family	11 / 7	9 / 6	10 / 6	9 / 6	9 / 6	9 / 7	13 / 8	9 / 6	10 / 7	4 / 2	11 / 5	7 / 3	8 / 4	9 / 5	0.295
2.A.4	The Cation Diffusion Facilitator (CDF) Family	1 / 0	1 / 0	1 / 0	2 / 0	3 / 1	2 / 1	2 / 1	2 / 1	3 / 1	1 / 1	4 / 3	2 / 0	1 / 0	2 / 1	0.031
2.A.40	The Nucleobase:Cation Symporter-2 (NCS2) Family	1 / 0	1 / 0	1 / 0	2 / 0	2 / 0	1 / 0	1 / 0	2 / 0	2 / 0		1 / 0	1 / 0	1 / 0	1 / 0	0.377
2.A.41	The Concentrative Nucleoside Transporter (CNT) Family	1 / 1	2 / 1	2 / 0		1 / 0	2 / 1	2 / 0		1 / 0	1 / 0	2 / 0	3 / 0	2 / 0	1 / 0	0.651
2.A.43	The Lysosomal Cystine Transporter (LCT) Family	1 / 1	1 / 0	1 / 0		1 / 0	1 / 1	1 / 0		1 / 0				1 / 0	1 / 0	0.134
2.A.47	The Divalent Anion:Na+ Symporter (DASS) Family	1 / 1	1 / 1	1 / 1	1 / 0	1 / 1	1 / 0	1 / 1	1 / 0	1 / 1	1 / 0	1 / 0	1 / 0	1 / 1	1 / 0	1
2.A.49	The Chloride Carrier/Channel (ClC) Family	4 / 4	4 / 4	4 / 4	3 / 3	3 / 3	3 / 3	4 / 4	3 / 3	4 / 4	3 / 3	4 / 4	4 / 4	3 / 3	3 / 3	0.079
2.A.5	The Zinc (Zn2+)-Iron (Fe2+) Permease (ZIP) Family	1 / 1	1 / 1	1 / 1	2 / 2	2 / 2	2 / 2	1 / 1	2 / 2	1 / 1	1 / 1	4 / 4	1 / 1	2 / 2	2 / 2	0.087
2.A.50	The Glycerol Uptake (GUP) Family	1 / 0	1 / 0	1 / 0	1 / 0	1 / 0	1 / 0	1 / 0	1 / 0	1 / 0	1 / 0	2 / 0	1 / 0	1 / 0	1 / 0	0.584
2.A.52	The Ni2+-Co2+ Transporter (NiCoT) Family	1 / 1	1 / 1	1 / 1	1 / 1	2 / 2	1 / 1	1 / 1	1 / 1	1 / 1		1 / 1	1 / 1	1 / 1	1 / 1	1
2.A.53	The Sulfate Permease (SulP) Family	6 / 2	6 / 1	5 / 1	7 / 2	6 / 1	4 / 1	6 / 1	8 / 1	6 / 1	6 / 1	3 / 0	7 / 1	4 / 0	6 / 1	0.721
2.A.54			1 / 0	1 / 0					1 / 0	1 / 0		1 / 0		1 / 0	0 / 0	0.435
2.A.55	The Metal Ion (Mn2 -iron) Transporter (Nramp) Family				1 / 0	1 / 0	1 / 0			1 / 0		1 / 1	1 / 0	1 / 1	1 / 0	0.04
2.A.59	The Arsenical Resistance-3 (ACR3) Family				2 / 0	1 / 0	1 / 0	1 / 0	2 / 0	2 / 0		1 / 0	1 / 0	1 / 0	1 / 0	0.014
2.A.6	The Resistance-Nodulation-Cell Division (RND) Superfamily	2 / 2	2 / 2	2 / 2	2 / 2	2 / 2	3 / 3	2 / 2	2 / 2	2 / 2	2 / 2	3 / 3	2 / 2	2 / 2	2 / 2	0.418
2.A.66	The Multidrug/Oligosaccharidyl-lipid/Polysaccharide (MOP) Flippase Superfamily	4 / 0	4 / 0	4 / 0	4 / 0	5 / 1	4 / 1	5 / 2	5 / 1	5 / 1	3 / 1	4 / 1	5 / 0	3 / 0	4 / 1	0.408
2.A.67	The Oligopeptide Transporter (OPT) Family	5 / 4	5 / 4	5 / 4	3 / 2	4 / 3	5 / 4	3 / 3	3 / 2	2 / 1	5 / 5	9 / 8	10 / 9	11 / 10	6 / 5	0.6
2.A.7	The Drug/Metabolite Transporter (DMT) Superfamily	5 / 3	5 / 4	5 / 4	8 / 6	7 / 6	4 / 3	4 / 3	6 / 4	5 / 4	5 / 4	5 / 4	7 / 5	6 / 4	6 / 4	0.422
2.A.72	The K+ Uptake Permease (KUP) Family	1 / 0	1 / 0	1 / 0	1 / 0	1 / 1	1 / 0	1 / 0		1 / 0	1 / 0	1 / 1	1 / 0	1 / 0	1 / 0	0.584
2.A.89													1 / 0		0 / 0	0.584
2.A.94	The Phosphate Permease (Pho1) Family	1 / 1	1 / 1	1 / 1	1 / 1							1 / 1	1 / 1	1 / 1	0 / 0	0.079
2.A.96	The YaaH (YaaH) Family	2 / 0	2 / 0	2 / 0	1 / 0	1 / 0	2 / 1	2 / 0	1 / 0	1 / 0		2 / 0	1 / 0	2 / 0	1 / 0	0.087
2.A.97	The Mitochondrial Inner Membrane K+/H+ and Ca2+/H+ Exchanger (LetM1) Family	1 / 0	1 / 0	1 / 0	1 / 0	1 / 0	1 / 0	1 / 0	1 / 0	1 / 0	1 / 0	1 / 0	1 / 0	1 / 1	1 / 0	1
3.A.1	The ATP-binding Cassette (ABC) Superfamily	51 / 51	50 / 50	48 / 48	39 / 39	37 / 37	33 / 33	42 / 41	35 / 35	35 / 35	37 / 37	68 / 67	57 / 56	45 / 45	43 / 43	0.127
3.A.16	The Endoplasmic Reticular Retrotranslocon (ER-RT) Family	15 / 14	15 / 13	15 / 14	14 / 13	15 / 12	14 / 12	15 / 13	13 / 11	14 / 13	14 / 12	13 / 12	15 / 13	13 / 11	14 / 12	0.056
3.A.18	The Nuclear mRNA Exporter (mRNA-E) Family	15 / 14	15 / 14	14 / 13	17 / 16	16 / 15	14 / 13	15 / 15	15 / 14	15 / 14	16 / 15	16 / 15	14 / 13	14 / 13	15 / 14	0.424
3.A.19	The TMS Recognition/Insertion Complex (TRC) Family	1 / 0	1 / 1	1 / 1	1 / 0	1 / 0		1 / 1	1 / 0	1 / 1	1 / 0	1 / 0	1 / 0	1 / 0	1 / 0	0.584
3.A.2	The H+- or Na+-translocating F-type, V-type and A-type ATPase (F-ATPase) Superfamily	15 / 6	14 / 5	16 / 6	15 / 6	17 / 6	16 / 7	14 / 5	15 / 5	15 / 6	16 / 5	14 / 6	17 / 5	15 / 5	15 / 6	0.597
3.A.20	The Peroxisomal Protein Importer (PPI) Family	4 / 4	4 / 4	4 / 4	5 / 5	5 / 5	3 / 3	4 / 4	3 / 3	5 / 5	4 / 4	4 / 4	4 / 4	4 / 4	4 / 4	0.771
3.A.3	The P-type ATPase (P-ATPase) Superfamily	26 / 26	27 / 27	28 / 28	22 / 22	21 / 21	16 / 16	21 / 21	21 / 21	20 / 20	23 / 23	24 / 24	27 / 27	20 / 20	22 / 22	0.021
3.A.5	The General Secretory Pathway (Sec) Family	5 / 1	3 / 0	3 / 0	3 / 0	3 / 0	3 / 0	3 / 0	3 / 0	3 / 0	4 / 0	3 / 0	4 / 0	2 / 0	3 / 0	0.408
3.A.8	The Mitochondrial Protein Translocase (MPT) Family	7 / 0	7 / 0	6 / 0	7 / 0	7 / 0	5 / 0	7 / 0	7 / 0	8 / 0	5 / 0	6 / 0	6 / 0	6 / 0	6 / 0	0.651
3.B.1	The Na+-transporting Carboxylic Acid Decarboxylase (NaT-DC) Family	4 / 1	3 / 1	4 / 1	3 / 1	3 / 1	3 / 0	3 / 1	3 / 1	3 / 1	2 / 1	3 / 1	1 / 0	3 / 1	3 / 1	0.023
3.D.1	The H+ or Na+-translocating NADH Dehydrogenase (NDH) Family	11 / 1	12 / 1	11 / 1	12 / 1	13 / 1	13 / 2	12 / 1	12 / 1	12 / 1	13 / 2	16 / 1	14 / 1	13 / 1	13 / 1	0.022
3.D.2	The Proton-translocating Transhydrogenase (PTH) Family	1 / 0	1 / 0	1 / 0	1 / 0	1 / 0	1 / 0	1 / 0	1 / 0	1 / 0	1 / 0	1 / 0	1 / 0	1 / 0	1 / 0	1
3.D.3	The Proton-translocating Quinol:Cytochrome c Reductase (QCR) Superfamily	1 / 1	1 / 1	1 / 1	1 / 0	1 / 1	1 / 0	1 / 0	1 / 0	1 / 0	1 / 0	1 / 0	1 / 0	1 / 0	1 / 0	1
3.D.4	The Proton-translocating Cytochrome Oxidase (COX) Superfamily	2 / 0	2 / 0	2 / 0	2 / 0	2 / 0	2 / 0	2 / 0	2 / 0	2 / 0	2 / 0	2 / 0	2 / 0	1 / 0	2 / 0	0.584
3.E.1	The Ion-translocating Microbial Rhodopsin (MR) Family			1 / 0	2 / 0	2 / 0	3 / 0	2 / 0	2 / 0	2 / 0		1 / 1	2 / 0	1 / 0	2 / 0	0.031
4.C.1	The Proposed Fatty Acid Transporter (FAT) Family	18 / 17	18 / 18	18 / 18	17 / 17	16 / 16	24 / 23	15 / 15	13 / 13	12 / 11	8 / 8	18 / 18	10 / 10	10 / 10	14 / 14	0.072
4.C.2	The Carnitine O-Acyl Transferase (CrAT) Family	2 / 2	2 / 2	2 / 2	2 / 2	2 / 2	2 / 2	2 / 2	2 / 2	2 / 2	2 / 2	2 / 2	2 / 2	2 / 2	2 / 2	1
5.A.4	The Prokaryotic Succinate Dehydrogenase (SDH) Family	1 / 1	2 / 2	1 / 1	2 / 2	2 / 2	2 / 2	1 / 1	2 / 2	1 / 1	1 / 1	1 / 1	1 / 1	1 / 1	1 / 1	0.841
5.B.1	The Phagocyte (gp91phox) NADPH Oxidase Family	2 / 2	2 / 2	2 / 2	3 / 3	3 / 3	1 / 1	3 / 3	2 / 2	3 / 3	2 / 2	2 / 2	2 / 2	2 / 2	2 / 2	0.377
8.A.13	The Tetratricopeptide Repeat (Tpr1) Family	1 / 1	1 / 1	1 / 1	1 / 1	1 / 1	1 / 1	1 / 1	1 / 1	1 / 1	1 / 1	1 / 1	1 / 1	1 / 1	1 / 1	1
8.A.26							1 / 0								0 / 0	0.584
8.A.27	The Phospholipid Importer β-subunit (PLI-β) Family	1 / 1	1 / 1	1 / 1	1 / 1	1 / 1	1 / 1	1 / 1	1 / 1	1 / 1	1 / 1	1 / 1	1 / 1	1 / 1	1 / 1	1
8.A.28	The Ankyrin (Ankyrin) Family	8 / 8	9 / 9	11 / 11	4 / 4	4 / 4		2 / 2	4 / 4	4 / 4	1 / 1	13 / 13	4 / 4	5 / 5	4 / 4	0.037
8.A.30	The Nedd4-Family Interacting Protein-2 (Nedd4) Family	2 / 0	2 / 0	2 / 0	2 / 0	2 / 0	2 / 1	2 / 0	2 / 0	2 / 0	2 / 0	2 / 0	2 / 0	2 / 0	2 / 0	1
8.A.34	The Endophilin (Endophilin) Family	1 / 0	1 / 0	1 / 0	1 / 0	1 / 0		1 / 0	1 / 0	1 / 0	1 / 0	1 / 0	1 / 0	1 / 0	1 / 0	0.584
8.A.5	The Voltage-gated K+ Channel β-subunit (Kvβ) Family	3 / 3	3 / 3	3 / 3	2 / 2	2 / 2	1 / 1	2 / 2	2 / 2	2 / 2	2 / 2	1 / 1	3 / 3	1 / 1	2 / 2	0.014
8.A.6	The Auxiliary Nutrient Transporter (ANT) Family	1 / 0	1 / 0	1 / 0	1 / 0	1 / 0	1 / 0	1 / 0	1 / 0	1 / 0	1 / 0	1 / 0	1 / 0	1 / 0	1 / 0	1
8.A.9	The rBAT Transport Accessory Protein (rBAT) Family	3 / 3	3 / 3	3 / 3	3 / 3	3 / 3	6 / 6	2 / 2	2 / 2	2 / 2	1 / 1	5 / 5	5 / 5	1 / 1	3 / 3	0.599
9.A.10	The Iron/Lead Transporter (ILT) Superfamily	9 / 9	8 / 8	9 / 9	7 / 7	7 / 7	4 / 4	6 / 6	5 / 5	6 / 6	5 / 5	5 / 5	7 / 7	9 / 9	6 / 6	0.025
9.A.14	The G-protein-coupled receptor (GPCR) Family	5 / 2	5 / 2	5 / 2	4 / 1	5 / 1	5 / 1	5 / 0	5 / 1	5 / 2	7 / 1	7 / 1	6 / 1	7 / 2	6 / 1	0.382
9.A.2	The Endomembrane protein-70 (EMP70) Family	1 / 1	1 / 1	1 / 1	1 / 1	1 / 1	1 / 1	1 / 1	1 / 1	1 / 1	1 / 1	1 / 1	1 / 1	1 / 1	1 / 1	1
9.A.26									1 / 0				1 / 0		0 / 0	0.418
9.A.34		2 / 2	2 / 2	2 / 2	2 / 2	2 / 2	2 / 2	2 / 2	2 / 2	2 / 2	2 / 2	2 / 2	2 / 2	2 / 2	2 / 2	1
9.A.40		1 / 0	1 / 0	1 / 1	1 / 0	1 / 0	1 / 0	1 / 0	1 / 0	1 / 0		1 / 0	1 / 0	1 / 0	1 / 0	0.584
9.A.50	The Nuclear t-RNA exporter (t-Exporter) Family	3 / 2	3 / 2	3 / 2	3 / 2	3 / 2	1 / 1	3 / 2	3 / 2	3 / 2	1 / 1	3 / 3	3 / 2	3 / 2	3 / 2	0.418
9.A.6	The ATP Exporter (ATP-E) Family	1 / 1	1 / 1	1 / 1	1 / 1	1 / 1	1 / 1	1 / 1	1 / 1	1 / 1	1 / 1	1 / 1	1 / 1	1 / 1	1 / 1	1
9.A.9	The Low Affinity Fe2+ Transporter (FeT) Family					1 / 0						2 / 0		1 / 0	0 / 0	0.302
9.B.10	The Putative Tripartite Zn2 Transporter (TZT) Family	1 / 0	1 / 0	1 / 1	1 / 0	1 / 0	1 / 0	1 / 0	1 / 0	1 / 0	1 / 1		1 / 0		1 / 0	0.418
9.B.25	The Mitochondrial Inner/Outer Membrane Fusion (MMF) Family	2 / 1	2 / 1	2 / 1	2 / 1	2 / 1	2 / 1	2 / 1	2 / 1	2 / 1	3 / 2	2 / 1	3 / 2	2 / 1	2 / 1	0.418
9.B.37	The Huntington-interacting Protein 14 (HIP14) Family							1 / 1				1 / 1	1 / 1	1 / 1	0 / 0	0.206
9.B.82	Endoplasmic Reticulum Retrieval Protein1 (Putative Heavy Metal Transporter) (Rer1) Family				1 / 0	1 / 0			1 / 0	1 / 0	1 / 0		1 / 0	1 / 0	1 / 0	0.04
Total		664 / 504	669 / 511	665 / 506	555 / 401	540 / 394	492 / 349	559 / 415	496 / 356	516 / 371	389 / 277	758 / 578	646 / 462	532 / 374	548 / 398	0.043
a PHI: pathogen-host interaction
b Average is calculated using the gene/PHI associated gene amount of each family in the 10 other plant pathogenic fungi (grey column).
c P value (highlighted in bold for comparisons showing significant differences) is calculated by a non-parametric test (Mann-Whitney U test) of SSPS v18.0 using the gene amount of each family in C. cassiicola (HGCC, CCP and UM591) compared to the 10 other plant pathogenic fungi (grey column).
The cutoff of significance is set at P < 0.05 (highlighted).
Fungal species: HGCC, C. cassiicola HGCC; CCP, C. cassiicola CCP; UM591, C. cassiicola UM591; CL, C. lunata; BM, B. maydis; CZM, C. zeae-maydis; PN, P. nodorum; ST, S. turcica; PTR, P. tritici-repentis; MO, M. oryzae; AF, A. flavus; FG, F. graminearum; BC, B. cinerea.

[truncated: 4 more sheets: Table S11, Table S12, Table S13, Table S14]
