# Supplementary material for: Genome sequence and spore germination-associated transcriptome analysis of Corynespora cassiicola from cucumber
Source: BMC Microbiol. 2020 Jul 8;20:199. doi: 10.1186/s12866-020-01873-w (PMC7346487; doi:10.1186/s12866-020-01873-w)
Supplement: Supplementary file 2 — Additional file 2: Table S15 Sequencing yield from individual libraries per sample. a CC_0_1, b CC_0_2 and c CC_0_3 are triplicate ungerminated spore samples. d CC_6_12_1, e CC_6_12_2, and f CC_6_12_3 are triplicate mixed 6 h- and 12 h-germinated spore samples. Table S16 3288 DEGs during spore germination identified by RNA-Seq. a CC_6_12: mixed 6 h- and 12 h-germinated spore samples; b CC_0: ungerminated spore samples. Table S17 KEGG pathway enrichment analysis of DEGs. Table S18 qRT-PCR for selected DEGs involved in cell growth and death. * The express pattern of DEGs from RNA-Seq was not validated by qRT-PCR. [file 12866_2020_1873_MOESM2_ESM.xlsx]

## Sheet: Table S15
Table S15 Sequencing yield from individual libraries per sample.
Sample	Raw Reads	Clean reads	Clean bases	Error (%)	Q20 (%)	Q30 (%)	GC (%)
CC_0_1 a	121500416	116800420	17.52 G	0.03	96.67	91.5	54.48
CC_0_2 b	105943076	101566258	15.23 G	0.03	96.77	91.7	54.21
CC_0_3 c	104688980	100835050	15.13 G	0.03	96.46	91.04	53.94
CC_6_12_1 d	88397822	84671962	12.70 G	0.03	96.76	91.69	55.71
CC_6_12_2 e	112867478	107749938	16.16 G	0.03	96.87	91.95	56.2
CC_6_12_3 f	104802632	99687274	14.95 G	0.03	96.95	92.14	55.77
a CC_0_1, b CC_0_2 and c CC_0_3 are triplicate ungerminated spore samples.
d CC_6_12_1, e CC_6_12_2, and f CC_6_12_3 are triplicate mixed 6 h- and 12 h-germinated spore samples.

## Sheet: Table S16
Table S16 3,288 DEGs during spore germination identified by RNA-seq.
Gene ID	Read count of CC_6_12 a	Read count of CC_0 b	log2FoldChange	pval	padj
HGCC_10815	0	45.1597	8.0246	3.39e-08	5.79e-07
HGCC_13852	0	10.0113	5.8493	0.0088185	0.037188
HGCC_2145	0	48.0892	8.1135	6.18e-08	1e-06
HGCC_4018	0	324.416	10.868	1.42e-13	5.48e-12
HGCC_5046	0	13.0542	6.2298	0.0026525	0.013451
HGCC_7610	0	23.2899	7.0703	0.00013499	0.0010186
HGCC_8328	0	14.5333	6.3908	0.0026291	0.013342
HGCC_9429	0	43.076	7.9566	7.08e-08	1.13e-06
HGCC_9259	4.11676	17631.3	12.066	2.19e-23	2.46e-21
HGCC_9456	6.19321	2439.3	8.6266	1.74e-09	3.83e-08
HGCC_738	6.76974	581.326	6.4166	1.28e-14	5.76e-13
HGCC_9611	7.20523	482.935	6.0639	5.7e-36	1.68e-33
HGCC_3567	9.17955	462.711	5.6619	8.56e-50	4.87e-47
HGCC_12760	12.8779	88.9994	2.7873	2.06e-05	0.0001927
HGCC_2712	0.301514	11.0157	5.0287	0.0051168	0.023532
HGCC_12876	0.603027	21.9364	5.1454	0.00083498	0.0050343
HGCC_4564	10.1336	352.605	5.1212	0.0032723	0.016097
HGCC_10244	4.82422	242.983	5.6487	0.00064673	0.0040359
HGCC_4157	118.81	3558.2	4.9036	8.7e-51	5.12e-48
HGCC_3336	60.2353	2491.04	5.3695	1.1e-40	4.16e-38
HGCC_9130	872.681	25802.4	4.8857	3.25e-53	2.1e-50
HGCC_13126	5.2724	144.425	4.7712	5.75e-07	7.58e-06
HGCC_4466	99.7066	2668.13	4.7405	5.69e-44	2.58e-41
HGCC_6333	34.3339	652.637	4.252	1.02e-26	1.54e-24
HGCC_6939	2689.62	62049.2	4.5279	6.82e-32	1.55e-29
HGCC_6540	0.950021	36.0645	5.2489	0.0011321	0.0065123
HGCC_7811	26.8629	578.796	4.4269	1.31e-11	3.92e-10
HGCC_9906	27.2605	548.415	4.3287	1.46e-29	2.7e-27
HGCC_8169	58.6606	2254.33	5.2641	5.83e-23	6.33e-21
HGCC_10762	528.647	11677.4	4.4651	2.84e-10	7.08e-09
HGCC_2644	66.5814	1355.92	4.3484	3.68e-41	1.45e-38
HGCC_7736	392.145	7397.63	4.2373	1.8e-14	7.86e-13
HGCC_2223	489.03	9522.18	4.2831	1.5e-23	1.7e-21
HGCC_1377	413.66	8465	4.3553	3.52e-298	1.18e-293
HGCC_5338	7.28538	134.608	4.2137	3.31e-11	9.38e-10
HGCC_7871	87.0836	1062.59	3.6082	5.83e-12	1.82e-10
HGCC_4124	3.47507	59.2274	4.0938	5.11e-10	1.23e-08
HGCC_1997	162.375	2804.91	4.1109	2.94e-08	5.1e-07
HGCC_9874	38.7831	633.957	4.0279	1.92e-53	1.32e-50
HGCC_15086	37.3623	612.489	4.0365	8.2e-20	6.58e-18
HGCC_1210	11.9572	191.564	4.0006	4.62e-18	3.03e-16
HGCC_7884	30.879	340.042	3.46	2.48e-05	0.00022613
HGCC_1145	277.291	4340.26	3.9679	8.23e-28	1.35e-25
HGCC_6045	342.676	5790.8	4.0785	4.65e-29	8.34e-27
HGCC_1592	65.5814	1020.9	3.9604	3.94e-27	6.09e-25
HGCC_11174	3.68221	56.539	3.9301	3.16e-05	0.00028101
HGCC_3223	437.68	6373.03	3.8637	2.4e-47	1.24e-44
HGCC_6042	4532.2	65684.7	3.8573	7.89e-05	0.0006333
HGCC_5333	7.97937	113.899	3.8381	1.71e-05	0.00016282
HGCC_1845	12.0296	217.565	4.1792	2.2e-13	8.31e-12
HGCC_12421	211.194	3040.93	3.8474	1.28e-68	1.59e-65
HGCC_14832	0	15.3171	6.4646	0.000973	0.0057296
HGCC_5808	7.14212	97.5088	3.7626	6.8e-10	1.59e-08
HGCC_1790	15.1787	150.461	3.3109	3.53e-07	4.87e-06
HGCC_14087	2.13504	28.7448	3.7362	0.0044386	0.020842
HGCC_8074	1.52273	33.5897	4.4398	8.2e-05	0.00065474
HGCC_1896	17.2776	230.369	3.7374	1.13e-30	2.28e-28
HGCC_4105	693.726	9191.04	3.7276	4.36e-20	3.6e-18
HGCC_13779	63.6042	817.596	3.684	6.6e-20	5.35e-18
HGCC_11636	71.3496	1717.09	4.5881	1.74e-09	3.83e-08
HGCC_13616	201.155	2502.11	3.6364	2.56e-169	2.15e-165
HGCC_5389	560.969	5599.22	3.319	3.54e-19	2.66e-17
HGCC_6041	33.9927	410.088	3.5934	4.85e-14	1.99e-12
HGCC_11205	153.607	1842.57	3.5836	2.47e-91	5.93e-88
HGCC_7092	3.01514	200.003	6.0392	1.18e-05	0.00011654
HGCC_4765	24.7608	293.76	3.5653	2.44e-24	2.97e-22
HGCC_1634	3.22245	54.29	4.0862	0.0001756	0.0012881
HGCC_6302	29.8957	350.417	3.548	1.73e-08	3.14e-07
HGCC_9616	47.0413	550.239	3.5493	4.92e-27	7.5e-25
HGCC_3666	17.9268	207.804	3.5309	2.35e-08	4.15e-07
HGCC_8113	1002.36	11608	3.5336	1.22e-08	2.29e-07
HGCC_11814	3.46825	48.5885	3.8101	0.0064229	0.028572
HGCC_4232	265.098	3332.83	3.6524	9.35e-239	1.57e-234
HGCC_10329	365.749	4348.24	3.5712	1.24e-30	2.49e-28
HGCC_3147	17.5933	200.115	3.5077	4.59e-13	1.66e-11
HGCC_5784	233.242	2626.78	3.4935	1.03e-156	6.94e-153
HGCC_11077	663.064	7347.18	3.4698	1.72e-14	7.58e-13
HGCC_10821	1101.27	12136.3	3.4621	8.99e-10	2.07e-08
HGCC_3618	378.899	4162.63	3.4576	3.3e-37	1.04e-34
HGCC_12106	46.0531	1174.35	4.6744	3.56e-27	5.52e-25
HGCC_9233	806.198	8680.09	3.4283	4.66e-31	9.71e-29
HGCC_5635	42.3482	352.247	3.0553	1.1e-19	8.77e-18
HGCC_6727	3.99889	42.1796	3.391	0.00019529	0.0014179
HGCC_5437	164.5	1732.06	3.3953	2.13e-48	1.17e-45
HGCC_2287	71.1658	742.245	3.3823	5.71e-09	1.14e-07
HGCC_14164	164.873	1716.59	3.3795	3.13e-08	5.38e-07
HGCC_1977	1149.27	11810.1	3.3611	9.13e-15	4.2e-13
HGCC_4374	35.5524	362.404	3.3469	1.56e-15	7.92e-14
HGCC_13615	109.43	318.208	1.539	3.72e-08	6.29e-07
HGCC_8686	31.2485	308.842	3.3041	5.38e-17	3.21e-15
HGCC_10984	2802.46	27439.7	3.2915	1.11e-10	2.94e-09
HGCC_6044	18.9166	233.51	3.6255	5.71e-20	4.68e-18
HGCC_13648	177.525	1723.8	3.2786	6.39e-48	3.4e-45
HGCC_1846	595.451	5841.05	3.2942	6.07e-22	6.08e-20
HGCC_14828	86.5375	824.834	3.2541	1.9e-40	7.01e-38
HGCC_7794	6.99315	66.3314	3.2542	1.65e-07	2.45e-06
HGCC_975	6.40758	62.0192	3.2692	0.0065851	0.029173
HGCC_12478	883.006	8204.73	3.2159	4.69e-18	3.07e-16
HGCC_832	283.813	2614.3	3.2029	2.96e-22	3.01e-20
HGCC_6550	134.901	2398.36	4.1517	1.47e-05	0.00014146
HGCC_6043	307.898	2296.72	2.8987	1.35e-10	3.51e-09
HGCC_10246	36.6269	334.575	3.1892	9.59e-07	1.22e-05
HGCC_801	202.617	1823.43	3.1693	2.08e-09	4.52e-08
HGCC_7289	4922.05	44607.6	3.1799	1.53e-24	1.89e-22
HGCC_9146	19.5441	176.669	3.179	5.88e-07	7.74e-06
HGCC_3073	5.58907	50.0757	3.1585	0.00051679	0.0033378
HGCC_11806	156.441	1394.59	3.1553	6.73e-28	1.11e-25
HGCC_10891	552.814	4911.31	3.1511	4.24e-10	1.03e-08
HGCC_9210	11.1486	200.374	4.1692	0.00060848	0.003829
HGCC_2062	244.753	4643.74	4.2458	6.51e-17	3.83e-15
HGCC_11269	34.4416	303.882	3.1405	4.65e-07	6.24e-06
HGCC_1637	0	87.0009	8.9699	1.67e-10	4.33e-09
HGCC_12153	99.3912	1637.55	4.0412	1.19e-21	1.16e-19
HGCC_3803	2.28171	113.175	5.6451	7.1e-05	0.0005768
HGCC_3891	176.462	1511.96	3.0983	1.49e-26	2.2e-24
HGCC_3541	55.0931	451.935	3.0341	7.64e-22	7.59e-20
HGCC_13445	44.2359	378.609	3.0958	2.65e-15	1.32e-13
HGCC_9550	243.065	2078.38	3.0958	1.13e-09	2.57e-08
HGCC_4758	264.605	2015.82	2.9292	1.15e-09	2.6e-08
HGCC_7128	28.7557	245.339	3.0928	0.0011559	0.0066242
HGCC_2015	1493.28	12671.4	3.0849	1.12e-28	1.98e-26
HGCC_2836	1200.82	10069.3	3.0678	6.09e-13	2.15e-11
HGCC_10179	8.92922	74.2681	3.0499	0.00014341	0.0010764
HGCC_12064	5.04422	124.954	4.6309	1.08e-05	0.00010778
HGCC_11537	881.231	7837.49	3.1529	5.09e-94	1.31e-90
HGCC_8668	307.854	2753.33	3.1607	7.24e-15	3.38e-13
HGCC_1194	61.5933	506.11	3.0376	7.41e-10	1.73e-08
HGCC_3544	537.884	4401.34	3.0323	1.81e-12	5.97e-11
HGCC_11879	1207.12	9780.64	3.0182	5.84e-25	7.45e-23
HGCC_119	146.847	1191.41	3.0212	9.55e-29	1.69e-26
HGCC_14206	0	201.747	10.183	0.00020668	0.0014903
HGCC_9319	230.205	1856.26	3.0109	1.77e-14	7.75e-13
HGCC_14850	9.33439	80.9141	3.1097	2.7e-06	3.08e-05
HGCC_5282	472.116	3783.76	3.0024	6.73e-19	4.91e-17
HGCC_13181	6.40758	130.861	4.3452	7.69e-05	0.00061988
HGCC_13997	0	76.9599	8.7941	7.34e-10	1.71e-08
HGCC_1900	33.8361	212.351	2.6497	5.2e-06	5.57e-05
HGCC_6681	530.336	1430.22	1.4315	1.16e-08	2.18e-07
HGCC_13658	0	113.161	9.3496	3.47e-12	1.11e-10
HGCC_7609	72.8161	613.041	3.0743	1.52e-14	6.72e-13
HGCC_3717	2550.17	20044.9	2.9745	5.44e-07	7.21e-06
HGCC_4932	60.8476	473.918	2.9609	2.7e-13	1e-11
HGCC_14739	52.4256	1579.67	4.9137	0.00010686	0.00082706
HGCC_9684	479.238	3929.99	3.0354	2.91e-22	2.97e-20
HGCC_6325	1047.18	8258.46	2.9793	1.06e-10	2.82e-09
HGCC_13768	387.688	3006.57	2.9552	1.12e-44	5.22e-42
HGCC_10683	65.9234	510.634	2.9537	4.18e-06	4.57e-05
HGCC_7225	465.106	3596.96	2.9508	3.57e-19	2.67e-17
HGCC_2994	173.893	1290.29	2.8905	4.07e-15	1.96e-13
HGCC_4520	158.997	1220.45	2.9393	2.41e-18	1.64e-16
HGCC_8738	1164.62	8973.94	2.9458	3.78e-12	1.2e-10
HGCC_56	724.419	5719.25	2.9808	9.05e-10	2.08e-08
HGCC_640	287.92	2448.81	3.0884	3.32e-37	1.04e-34
HGCC_12545	68.0069	515.279	2.9222	4.78e-11	1.33e-09
HGCC_3360	517.839	3891.69	2.9095	7.97e-20	6.41e-18
HGCC_2331	6.8768	79.5385	3.5268	2.29e-07	3.29e-06
HGCC_5997	30.9379	230.838	2.9013	8.9e-05	0.00070298
HGCC_5491	76.5211	590.338	2.9466	6.91e-08	1.11e-06
HGCC_11574	274.014	2357.58	3.1042	3.16e-90	7.06e-87
HGCC_11576	118.096	873.275	2.8877	9.51e-61	8.87e-58
HGCC_356	6.89443	208.024	4.9139	7.42e-12	2.29e-10
HGCC_6992	1361.48	10692.9	2.9733	1.1e-12	3.75e-11
HGCC_10803	140.457	2097.16	3.9	4.22e-08	7.04e-07
HGCC_8356	88.4988	647.771	2.8714	3.68e-31	7.72e-29
HGCC_3583	92.9127	1021.8	3.4582	5.67e-46	2.84e-43
HGCC_5957	321.094	2347.93	2.87	4.82e-29	8.61e-27
HGCC_7001	133.025	922.73	2.7942	2.36e-14	1.02e-12
HGCC_1592	606.209	4379.04	2.8529	1.47e-20	1.26e-18
HGCC_11252	221.651	943.756	2.0909	5.19e-15	2.47e-13
HGCC_1480	5.95464	42.8271	2.8442	0.00012369	0.00094292
HGCC_11270	4.62882	33.2667	2.8403	0.012514	0.049823
HGCC_5225	38.0994	203.347	2.4152	5.07e-06	5.43e-05
HGCC_8052	29.7934	181.369	2.6076	0.00016459	0.0012157
HGCC_13065	1001.57	6664.15	2.7341	0.00034659	0.0023538
HGCC_4732	52.7405	442.91	3.0678	1.86e-13	7.09e-12
HGCC_5965	81.882	578.556	2.8207	3.1e-40	1.12e-37
HGCC_8950	0	48.9031	8.1391	6.11e-07	8.02e-06
HGCC_2792	7346.93	51487.8	2.809	2.94e-08	5.1e-07
HGCC_4976	276.586	1934.41	2.8054	3.82e-59	3.47e-56
HGCC_7108	4.65914	50.0674	3.4223	0.0016619	0.0090275
HGCC_6010	789.089	4485.03	2.5068	1.95e-21	1.84e-19
HGCC_8167	913.905	6265.28	2.7772	3.42e-08	5.84e-07
HGCC_7621	197.939	1346.12	2.7647	6.33e-41	2.44e-38
HGCC_3143	656.512	4387.96	2.7407	9.13e-15	4.2e-13
HGCC_7290	7.55904	31.2985	2.0496	0.0036271	0.017549
HGCC_1823	1746.98	18705.7	3.4204	1.04e-27	1.69e-25
HGCC_5253	77.0676	309.621	2.0067	0.00039296	0.0026296
HGCC_5866	0	29.3895	7.4061	1.86e-05	0.00017549
HGCC_3314	7.538	37.6073	2.3246	0.00076362	0.004661
HGCC_11180	6.87093	46.0109	2.742	3.57e-06	3.95e-05
HGCC_4292	28.74	442.302	3.9423	4.85e-08	7.99e-07
HGCC_10892	2.81728	18.7374	2.7402	0.010774	0.044046
HGCC_4418	335.598	2222.35	2.727	4.98e-07	6.64e-06
HGCC_2347	11725.2	77776.5	2.7297	3.6e-07	4.96e-06
HGCC_1445	875.903	5793.58	2.7255	8.17e-10	1.89e-08
HGCC_12284	203.008	1958.51	3.2693	1.64e-31	3.64e-29
HGCC_5707	293.399	1963.56	2.7423	2.41e-05	0.00022079
HGCC_3260	283.529	1861.01	2.7142	1.57e-06	1.9e-05
HGCC_4008	302.019	2123.31	2.8132	2.48e-16	1.39e-14
HGCC_6545	463.576	2544.82	2.4564	1.92e-08	3.46e-07
HGCC_3507	570.119	3731.1	2.71	9.62e-09	1.84e-07
HGCC_4069	0	29.547	7.41	0.0011526	0.0066117
HGCC_7910	2.8476	18.621	2.7147	0.0043338	0.02041
HGCC_10318	56.0296	255.041	2.1862	0.00062211	0.0039053
HGCC_7875	2515.24	16150	2.6827	1.11e-26	1.65e-24
HGCC_10460	461.263	6073.43	3.7185	6.71e-20	5.43e-18
HGCC_5152	87.0479	984.052	3.4987	1.02e-05	0.00010218
HGCC_4465	649.187	6643.85	3.3552	1.6e-24	1.97e-22
HGCC_9545	17.6642	69.3283	1.9749	8.06e-05	0.00064501
HGCC_13588	1228.5	11164.2	3.1839	1.24e-05	0.00012185
HGCC_11078	0	37.4066	7.7519	3.21e-06	3.6e-05
HGCC_6868	323.764	2069.53	2.676	7.16e-08	1.14e-06
HGCC_12422	109.877	773.474	2.8151	7.77e-10	1.81e-08
HGCC_5273	105.904	514.343	2.2791	4.42e-21	4.01e-19
HGCC_1730	130.118	575.896	2.1454	1.82e-06	2.16e-05
HGCC_8913	18.0908	533.242	4.8802	0.0079847	0.034226
HGCC_7412	244.786	1649.4	2.7523	8.46e-19	6.09e-17
HGCC_5266	269.053	1707.56	2.6658	4.04e-06	4.43e-05
HGCC_3378	13.1422	54.9596	2.0592	0.00067467	0.0041828
HGCC_8187	0	24.6433	7.1507	6.81e-05	0.00055554
HGCC_2414	628.679	3997.75	2.6687	3.68e-06	4.06e-05
HGCC_5375	193.695	1449.56	2.9034	1.73e-11	5.12e-10
HGCC_8776	149.105	959.859	2.6857	4.8e-06	5.17e-05
HGCC_13418	70.7578	667.72	3.2395	3.41e-31	7.2e-29
HGCC_12032	0	80.0063	8.8485	7.32e-08	1.17e-06
HGCC_600	596.812	3721.58	2.6404	4.07e-09	8.37e-08
HGCC_9750	3.48435	21.6264	2.6342	0.005265	0.024145
HGCC_5620	0	19.4018	6.8029	0.0018562	0.0099079
HGCC_5552	5462.54	33728.1	2.6263	3.06e-07	4.29e-06
HGCC_5682	268.098	1651.98	2.6229	6.68e-19	4.88e-17
HGCC_6228	10.4042	61.2025	2.5596	0.0017557	0.0094543
HGCC_2769	8164.44	50334.9	2.6241	3.06e-06	3.45e-05
HGCC_3599	266.212	1549.43	2.5412	2.56e-05	0.0002328
HGCC_5847	4731.09	28780.3	2.6048	6.72e-07	8.78e-06
HGCC_722	43.2386	446.522	3.3679	0.010796	0.044126
HGCC_11580	116.96	861.505	2.8802	2.98e-07	4.19e-06
HGCC_6947	24.6479	163.752	2.7297	9.85e-11	2.62e-09
HGCC_1124	1179.6	7162.02	2.602	2.93e-07	4.13e-06
HGCC_1995	319.358	1954.28	2.6132	6.46e-06	6.77e-05
HGCC_2385	18499.6	111449	2.5908	3.54e-06	3.92e-05
HGCC_1126	5291.94	31886.8	2.5911	2.12e-09	4.6e-08
HGCC_15159	19.7708	130.143	2.7183	0.00012029	0.0009202
HGCC_1783	397.275	2643.16	2.7338	1.51e-08	2.77e-07
HGCC_13595	608.195	3640.61	2.5814	3.14e-09	6.61e-08
HGCC_1545	17377	103984	2.5811	1.01e-06	1.27e-05
HGCC_803	397.884	2283.36	2.5205	2.04e-13	7.73e-12
HGCC_9252	26.2902	180.406	2.7758	1.02e-05	0.00010175
HGCC_3427	161.267	3475.49	4.4295	2.49e-18	1.69e-16
HGCC_2107	672.58	5411.45	3.0081	5.17e-09	1.04e-07
HGCC_15323	18.7381	110.042	2.5523	0.0013872	0.0077509
HGCC_9189	113.281	664.467	2.5527	3.59e-09	7.49e-08
HGCC_1049	1461.22	8610.8	2.5589	5.82e-23	6.33e-21
HGCC_8584	58.5724	315.04	2.4267	0.0045372	0.021221
HGCC_4821	702.889	4096.25	2.5432	2.1e-54	1.5e-51
HGCC_1875	4583.25	25375.5	2.469	1.9e-07	2.78e-06
HGCC_9144	2441.46	14197.2	2.5399	1.13e-09	2.57e-08
HGCC_13054	3.61816	313.048	6.4317	0.010547	0.043255
HGCC_8634	562.024	3376.65	2.5867	2.67e-07	3.79e-06
HGCC_3622	69.8646	398.006	2.5093	8.33e-05	0.00066284
HGCC_6478	14.5439	76.7008	2.3997	1.04e-05	0.00010416
HGCC_6221	11955.5	69238.7	2.5339	4.83e-08	7.97e-07
HGCC_10146	534.598	3209.97	2.5865	1.52e-40	5.67e-38
HGCC_11832	10.0142	57.8877	2.5267	4.2e-06	4.59e-05
HGCC_14489	7.94905	45.4504	2.5158	0.00074068	0.0045458
HGCC_5999	208.923	1151.74	2.4625	2.18e-05	0.00020241
HGCC_12949	18711.3	105472	2.4949	4.36e-07	5.88e-06
HGCC_81	1003.51	5054.15	2.3323	1.73e-07	2.55e-06
HGCC_9368	508.381	2897.59	2.5107	8.13e-06	8.31e-05
HGCC_7702	1716.63	9735.17	2.5036	1.4e-20	1.21e-18
HGCC_6505	109.158	612.779	2.4886	2.23e-13	8.41e-12
HGCC_3795	172.025	410.737	1.2558	0.0015853	0.0086843
HGCC_1748	20.3275	113.343	2.4834	0.00015623	0.001161
HGCC_6085	1848.55	10256.4	2.472	7.12e-08	1.14e-06
HGCC_11815	18.6828	269.74	3.8533	0.0013253	0.0074627
HGCC_6943	1331.13	13465.3	3.3386	4.94e-17	2.96e-15
HGCC_11076	158.699	870.157	2.4543	2.66e-07	3.77e-06
HGCC_12380	22.5549	109.708	2.2797	6.23e-07	8.17e-06
HGCC_8364	422.767	11072.2	4.7107	8.11e-19	5.85e-17
HGCC_15234	58.0049	339.7	2.5523	2.12e-22	2.2e-20
HGCC_7764	84.794	596.558	2.8137	8.19e-05	0.0006546
HGCC_13870	236.145	1352.6	2.5186	6.05e-18	3.93e-16
HGCC_5295	1848.78	15788.2	3.0942	6.73e-11	1.83e-09
HGCC_8749	140.887	1059.87	2.9107	7.4e-15	3.44e-13
HGCC_12383	1086.37	5917.09	2.4453	0.0029425	0.014699
HGCC_7851	9330.92	50009	2.4221	5.54e-06	5.89e-05
HGCC_9701	12.5417	71.053	2.4994	1.36e-07	2.05e-06
HGCC_9194	99.3938	531.589	2.4182	1.58e-10	4.1e-09
HGCC_7049	9181.75	49110.8	2.4192	1.43e-18	9.99e-17
HGCC_10261	359.963	1924.66	2.4189	1.71e-19	1.34e-17
HGCC_10148	542.142	2896.55	2.4174	3.09e-06	3.48e-05
HGCC_41	3341.38	17795.3	2.413	1.91e-14	8.31e-13
HGCC_4685	39.4296	404.921	3.3584	9.65e-11	2.57e-09
HGCC_10025	136.75	590.177	2.1089	4.54e-09	9.23e-08
HGCC_9960	3098.7	16784.4	2.4374	2.26e-07	3.24e-06
HGCC_7297	5.35408	56.1411	3.3957	4.02e-05	0.00034662
HGCC_9181	93.7888	495.983	2.4043	5.42e-14	2.22e-12
HGCC_7152	499.096	4997.93	3.3237	5.88e-11	1.61e-09
HGCC_12440	2.71362	107.638	5.3011	0.0033979	0.016627
HGCC_8258	86.1979	419.652	2.2829	4.57e-09	9.28e-08
HGCC_4168	313.598	1644.27	2.3901	4.57e-14	1.89e-12
HGCC_10273	691.448	3556.81	2.3627	2.91e-08	5.06e-07
HGCC_13504	194.462	1015.55	2.3847	1.38e-07	2.07e-06
HGCC_11221	384.858	1456.31	1.9199	4.31e-05	0.000369
HGCC_11251	12.8686	67.0272	2.3817	8.22e-05	0.00065615
HGCC_11172	2265.94	11795.6	2.38	4.9e-06	5.26e-05
HGCC_9249	599.351	3009.99	2.3281	9.36e-09	1.8e-07
HGCC_4743	4.03849	20.9642	2.3638	0.010154	0.04188
HGCC_2979	13451.4	104073	2.9518	1.14e-07	1.74e-06
HGCC_14834	76.3023	395.737	2.3743	0.0015198	0.0083845
HGCC_3099	441.808	2285.9	2.3714	2.69e-07	3.81e-06
HGCC_12709	120.167	664.088	2.4664	2.23e-18	1.53e-16
HGCC_13412	45.2566	234.091	2.3728	0.0020226	0.010656
HGCC_3222	526.482	2643.5	2.3277	6.81e-10	1.59e-08
HGCC_602	323.738	1667.25	2.3646	1.88e-15	9.49e-14
HGCC_13882	7527.44	38644.3	2.36	1.19e-05	0.00011757
HGCC_15015	65.8627	383.578	2.5405	0.00013084	0.00099186
HGCC_9108	306.64	1585.41	2.37	1.44e-08	2.66e-07
HGCC_10585	14049.5	71838.1	2.3542	5.99e-07	7.88e-06
HGCC_10507	8503.84	39265.1	2.2071	1.14e-07	1.75e-06
HGCC_10771	18.8433	95.0686	2.3355	6.74e-09	1.33e-07
HGCC_12136	46.5014	234.48	2.3343	5.3e-07	7.03e-06
HGCC_5144	197.613	994.54	2.3309	3.22e-06	3.6e-05
HGCC_11868	1810.69	9863.44	2.4455	3.27e-05	0.00028979
HGCC_3324	90.1366	222.28	1.3015	0.0040443	0.019249
HGCC_4452	711.095	4315.28	2.6013	2.4e-53	1.58e-50
HGCC_10034	3058.98	24636.6	3.0097	0.00036196	0.002446
HGCC_12379	57.453	357.365	2.6385	1.41e-06	1.72e-05
HGCC_5702	18601.3	92460	2.3134	1.15e-12	3.9e-11
HGCC_1143	148.58	845.154	2.507	7.33e-13	2.56e-11
HGCC_14599	42.681	202.551	2.2454	1.5e-09	3.34e-08
HGCC_11178	177.348	877.817	2.3065	3.83e-18	2.54e-16
HGCC_4809	240.465	1188.92	2.3053	2.86e-26	4.07e-24
HGCC_1459	27.9218	571.626	4.3573	1.66e-13	6.35e-12
HGCC_2122	659.684	3256.33	2.3031	3.35e-19	2.54e-17
HGCC_9691	802.738	3956.71	2.3012	0.00078031	0.0047491
HGCC_3452	25.6672	126.421	2.2988	0.00044487	0.0029354
HGCC_11196	678.057	3413.05	2.3314	2.66e-15	1.32e-13
HGCC_4658	83.1129	390.603	2.2313	3.61e-05	0.00031601
HGCC_1701	338.008	1735.09	2.3596	1.49e-05	0.00014363
HGCC_9126	30.7416	150.754	2.2964	1.36e-05	0.0001319
HGCC_2793	5124.36	29857.7	2.5426	1.96e-07	2.86e-06
HGCC_12322	292.03	1435.17	2.2964	4.84e-37	1.46e-34
HGCC_10754	1310.39	6401.49	2.2883	9.36e-10	2.15e-08
HGCC_5953	152.949	460.585	1.5898	0.0070423	0.030869
HGCC_5515	565.701	2761.17	2.2868	7.16e-11	1.95e-09
HGCC_1391	18.4372	89.7699	2.284	0.00019064	0.0013866
HGCC_11253	797.638	3880.17	2.2822	2.31e-09	4.98e-08
HGCC_7877	21.6176	105.094	2.2766	2.47e-07	3.52e-06
HGCC_11811	972.9	4710.04	2.2752	1.93e-07	2.82e-06
HGCC_11502	13.2518	64.0945	2.2751	3.06e-07	4.29e-06
HGCC_6236	74.3073	359.257	2.2733	6.91e-09	1.36e-07
HGCC_12016	834.854	5533.72	2.7285	1.15e-07	1.76e-06
HGCC_5969	137.371	663.551	2.2719	8.66e-09	1.67e-07
HGCC_4033	6225.58	29987.1	2.268	1.4e-06	1.71e-05
HGCC_2018	10564.1	50810.3	2.2659	1.99e-06	2.33e-05
HGCC_14740	156.219	751.485	2.2655	2.54e-09	5.42e-08
HGCC_4496	328.879	1623.89	2.3043	1.24e-58	1.04e-55
HGCC_15001	2.57053	32.4867	3.6726	0.0006353	0.0039776
HGCC_1229	80.238	383.905	2.2574	3.07e-06	3.46e-05
HGCC_9175	95.7038	241.046	1.3316	5.69e-06	6.03e-05
HGCC_493	119.976	330.658	1.4612	0.00055947	0.0035749
HGCC_8722	880.161	4193.47	2.2521	3.46e-14	1.46e-12
HGCC_12766	175.915	825.75	2.2301	1.11e-16	6.34e-15
HGCC_5660	7.82095	37.1524	2.241	0.00028934	0.0020066
HGCC_1780	42.2955	195.769	2.2113	1.76e-10	4.52e-09
HGCC_1796	335.361	1486.31	2.1478	1.46e-05	0.00014102
HGCC_4831	25.6165	120.968	2.2366	9.49e-10	2.17e-08
HGCC_532	52.0637	253.489	2.2832	8.58e-05	0.00068098
HGCC_4198	86.1833	277.206	1.685	0.005003	0.023094
HGCC_13245	18001	84636.4	2.2332	2.63e-06	3.01e-05
HGCC_11184	8.21589	69.3229	3.0781	0.0010806	0.006261
HGCC_3510	1713.47	21742.2	3.6655	5.76e-31	1.19e-28
HGCC_7656	1802.68	6198.87	1.7818	5.96e-06	6.29e-05
HGCC_14555	901.175	4255.87	2.2394	4.4e-13	1.6e-11
HGCC_3545	18.1777	84.7089	2.2198	0.00041915	0.0027854
HGCC_6762	97.2448	833.546	3.0985	1.42e-07	2.13e-06
HGCC_653	431.446	2000.08	2.2126	0.0020373	0.010713
HGCC_2679	20.858	230.61	3.466	4.51e-05	0.00038441
HGCC_11885	8308.5	38428.9	2.2095	3.64e-09	7.58e-08
HGCC_2376	0	499.185	11.49	1.25e-17	7.92e-16
HGCC_4591	16764.8	76857.9	2.1968	4.94e-06	5.31e-05
HGCC_4787	17262.5	79155.4	2.197	5.08e-06	5.45e-05
HGCC_6447	8339.45	38183.9	2.1949	7.38e-14	2.98e-12
HGCC_4080	123.667	566.08	2.1943	7.97e-05	0.00063881
HGCC_11536	660.868	4945.85	2.9036	4.51e-09	9.19e-08
HGCC_10138	143.702	637.869	2.1492	4.61e-07	6.19e-06
HGCC_14490	24.4896	82.9806	1.7638	0.002826	0.014176
HGCC_13311	5.89646	72.0896	3.6066	1.07e-06	1.34e-05
HGCC_1196	349.881	1597	2.1898	7.83e-17	4.53e-15
HGCC_3106	953.369	4336.39	2.1853	0.003824	0.018383
HGCC_5239	415.481	1889.7	2.1849	2.73e-13	1.01e-11
HGCC_601	5005.95	22927.5	2.1953	3.29e-11	9.34e-10
HGCC_7941	2813.42	12754.4	2.1806	2.55e-06	2.93e-05
HGCC_368	198.903	900.758	2.1789	1.66e-08	3.02e-07
HGCC_12127	657.035	2852.45	2.1179	4.25e-10	1.03e-08
HGCC_13670	237.44	574.945	1.2748	0.0022197	0.011523
HGCC_7483	339.459	1549.8	2.1905	8.15e-05	0.00065128
HGCC_12619	1347.71	6091.06	2.1761	1.09e-06	1.37e-05
HGCC_12837	200.606	824.938	2.0396	0.0010348	0.0060371
HGCC_6834	696.542	3145.52	2.1754	2.61e-39	9.12e-37
HGCC_10871	29.5573	126.848	2.1044	5.09e-09	1.03e-07
HGCC_1453	24919.6	112238	2.1712	3.4e-07	4.72e-06
HGCC_12156	16.0412	72.0865	2.1707	2.54e-07	3.62e-06
HGCC_5234	53.6696	241.114	2.1677	2.69e-16	1.5e-14
HGCC_5078	20.3833	161.963	2.9938	7.86e-05	0.00063163
HGCC_10806	987.806	4428.31	2.1643	1.75e-14	7.69e-13
HGCC_6537	27.5707	752.112	4.7696	3.37e-14	1.43e-12
HGCC_9232	3326.55	14937.1	2.1667	1.56e-30	3.08e-28
HGCC_1303	387.605	1731.52	2.1592	0.00026658	0.0018689
HGCC_14310	17.276	77.0445	2.1559	0.00064228	0.0040116
HGCC_5679	7471.82	23571.5	1.6575	6.48e-06	6.78e-05
HGCC_2595	77.2824	915.642	3.5657	1.95e-08	3.51e-07
HGCC_5722	66.7687	353.681	2.4033	8.81e-14	3.52e-12
HGCC_584	13707.1	65790.8	2.263	4.78e-05	0.00040383
HGCC_10777	32.7591	235.733	2.8472	0.0018384	0.0098334
HGCC_4442	33.5136	196.645	2.5514	0.0021977	0.011431
HGCC_589	128.601	574.651	2.1602	0.006098	0.02734
HGCC_11085	271.137	1015.71	1.9049	1.84e-10	4.71e-09
HGCC_12454	270.514	1181	2.1257	1.39e-13	5.39e-12
HGCC_13617	829.02	3645.31	2.1364	2.21e-21	2.07e-19
HGCC_3309	31.4651	215.546	2.7743	2.69e-09	5.73e-08
HGCC_10933	73.9261	246.919	1.7395	0.00046204	0.0030326
HGCC_6723	29.1811	127.986	2.1346	5.64e-07	7.45e-06
HGCC_3855	16.5491	72.4524	2.1329	0.0055457	0.025218
HGCC_7665	1041.7	4630.87	2.1522	1.72e-06	2.05e-05
HGCC_5830	444.569	2024.37	2.1873	2.1e-12	6.89e-11
HGCC_10226	8.84089	42.4353	2.2686	0.0026069	0.013253
HGCC_8975	22.8501	96.951	2.0881	0.00022856	0.0016296
HGCC_13534	534.956	2010.88	1.9101	0.0051725	0.023762
HGCC_13551	22.621	209.087	3.2129	4.51e-10	1.09e-08
HGCC_1111	48.7412	210.594	2.1106	7.3e-05	0.00059082
HGCC_10804	2041.12	8590.25	2.0732	8.92e-16	4.68e-14
HGCC_256	27743.6	119858	2.1111	6.93e-08	1.11e-06
HGCC_8103	15109.2	61286.7	2.0201	1.29e-06	1.59e-05
HGCC_5141	5006.27	24621.2	2.2981	3.64e-05	0.00031841
HGCC_2622	300.628	1498.83	2.3184	9.2e-19	6.57e-17
HGCC_9239	144.338	588.616	2.0279	3.84e-06	4.23e-05
HGCC_7864	32.1774	220.561	2.7756	1.23e-05	0.00012031
HGCC_10958	1229.78	5276.7	2.101	5.78e-43	2.55e-40
HGCC_9672	25.2476	108.132	2.1015	1.32e-07	1.99e-06
HGCC_10320	8.09802	34.6768	2.0943	0.00077121	0.0047005
HGCC_14186	13.4682	55.2767	2.04	0.0007642	0.0046637
HGCC_1816	63.3082	270.202	2.0923	3.37e-06	3.75e-05
HGCC_13611	23310.8	99417	2.0925	6.76e-06	7.04e-05
HGCC_703	8.86686	259.618	4.8723	0.005661	0.025662
HGCC_10965	14444.4	61500.3	2.0901	2.19e-05	0.0002034
HGCC_15116	19.5532	72.59	1.8886	0.008781	0.037063
HGCC_7029	975.067	3976.92	2.0281	1.02e-13	4.02e-12
HGCC_1458	581.049	2781.07	2.2593	2.5e-32	5.88e-30
HGCC_9944	416.225	2380.73	2.5157	4.23e-07	5.73e-06
HGCC_11510	394.368	1670.18	2.0823	0.00047934	0.003129
HGCC_10132	533.9	2257.45	2.0799	3.54e-05	0.00031125
HGCC_11060	183.2	773.772	2.0784	3.02e-08	5.22e-07
HGCC_9369	15983.6	67804.4	2.0848	3.1e-05	0.00027603
HGCC_13844	282.437	1000.86	1.8254	7.25e-06	7.5e-05
HGCC_4906	323.628	1363.76	2.0755	2.79e-32	6.51e-30
HGCC_12845	722.462	3537.36	2.2916	0.00024785	0.0017544
HGCC_13717	24.4129	101.09	2.0466	1.28e-05	0.00012543
HGCC_7611	8.99081	71.8617	2.9983	0.00056645	0.0036112
HGCC_13244	109.828	477.072	2.1186	0.00012409	0.00094582
HGCC_2415	21792.2	91480	2.0696	5.68e-06	6.02e-05
HGCC_8663	22580.1	94597.1	2.0667	7.78e-07	1e-05
HGCC_8379	0	42.3435	7.9306	0.0099868	0.04132
HGCC_1951	14128.7	59439.2	2.0728	5.56e-17	3.3e-15
HGCC_5648	54.975	229.245	2.0584	0.00022109	0.0015823
HGCC_7298	0.325959	39.4072	6.8677	0.00034157	0.0023247
HGCC_5964	13.5836	56.5527	2.0621	9.43e-06	9.51e-05
HGCC_4788	1918.8	5610.95	1.5479	7.7e-09	1.5e-07
HGCC_9039	1169.17	2591.66	1.1481	9.53e-07	1.21e-05
HGCC_2277	77.0133	391.611	2.3464	0.00099986	0.0058651
HGCC_1621	881.234	4237.76	2.2656	3.75e-11	1.06e-09
HGCC_6931	71.7405	1136.84	3.9862	1.5e-38	5.02e-36
HGCC_6025	21.8596	90.8735	2.0586	8.83e-06	8.95e-05
HGCC_11412	23295.9	98438.1	2.0791	0.00023991	0.0017043
HGCC_2772	37.453	470.26	3.6494	0.00020494	0.0014801
HGCC_10480	35.2952	261.483	2.886	3.9e-08	6.57e-07
HGCC_2484	7.30983	35.7101	2.2902	0.00075121	0.004597
HGCC_8044	6.65109	61.573	3.2127	0.00051528	0.0033318
HGCC_11204	47.7106	230.68	2.275	9.32e-05	0.00073152
HGCC_9613	1011.81	4703.31	2.2166	9.67e-13	3.31e-11
HGCC_5055	41.4018	170.824	2.0441	4.62e-07	6.2e-06
HGCC_4763	177.352	731.619	2.0452	3.59e-09	7.49e-08
HGCC_9576	499.745	2263.25	2.179	0.0039412	0.01883
HGCC_2868	8284.33	34149.2	2.0434	6.93e-06	7.2e-05
HGCC_4119	810.358	6828.79	3.0749	1.22e-10	3.21e-09
HGCC_3783	119.884	548.994	2.1944	9.51e-22	9.36e-20
HGCC_4585	130.431	8756.22	6.0682	1.03e-22	1.09e-20
HGCC_10894	17215.8	73382.7	2.0917	3.29e-05	0.00029079
HGCC_7869	7530.49	28007.2	1.895	1.15e-10	3.03e-09
HGCC_9250	246.463	1029.71	2.0622	8.81e-16	4.66e-14
HGCC_9898	23.998	98.6165	2.0394	8.45e-05	0.00067145
HGCC_12152	441.979	1812.69	2.0359	5.51e-09	1.1e-07
HGCC_2370	20039.2	82142.8	2.0353	1.68e-05	0.00015982
HGCC_192	737.768	2191.98	1.5712	0.00012801	0.00097259
HGCC_6060	158.12	672.345	2.0875	3.3e-06	3.69e-05
HGCC_10039	422.302	1971.5	2.2228	2.52e-08	4.43e-07
HGCC_7094	30621.7	125072	2.0301	6.26e-06	6.57e-05
HGCC_215	15125.2	63035.3	2.0592	3.13e-05	0.00027862
HGCC_3954	5.32376	30.2062	2.5058	0.00018977	0.0013821
HGCC_11798	14.0273	57.1697	2.0238	0.00049703	0.0032256
HGCC_8234	413.784	1775.01	2.1005	2.08e-08	3.73e-07
HGCC_764	917.114	3734.89	2.0258	2.25e-07	3.24e-06
HGCC_11836	43.115	242.862	2.4924	0.00038827	0.0026013
HGCC_3790	281.337	1143.68	2.0229	2.84e-09	6.04e-08
HGCC_7370	650.123	2642.31	2.0228	3.39e-14	1.44e-12
HGCC_2396	63.8928	186.14	1.5429	3.82e-05	0.00033154
HGCC_2012	2595.55	10524.1	2.0197	2.73e-05	0.00024652
HGCC_10839	834.245	5221.71	2.6459	1.7e-06	2.03e-05
HGCC_11835	758.061	3386.1	2.1592	0.0050191	0.023149
HGCC_8474	139.68	596.867	2.0946	1.43e-09	3.2e-08
HGCC_10553	1521.69	6983.51	2.1982	2.95e-10	7.34e-09
HGCC_14950	329.061	1367.55	2.0546	8.59e-09	1.66e-07
HGCC_2937	152.047	627.695	2.0454	9.17e-13	3.15e-11
HGCC_447	884.052	3553.77	2.0072	4.42e-10	1.07e-08
HGCC_2675	12.6046	196.859	3.9626	0.00041233	0.0027444
HGCC_13075	305.202	672.444	1.1394	0.0004657	0.0030512
HGCC_3756	50.2123	362.897	2.8521	0.0054539	0.024868
HGCC_10307	38.5443	174.162	2.1779	8.86e-08	1.39e-06
HGCC_4297	14395.7	56627.5	1.9759	0.00022142	0.0015843
HGCC_10958	77.3657	308.979	1.9993	1e-05	0.00010028
HGCC_11579	23.7956	95.0232	1.9943	3.53e-06	3.91e-05
HGCC_3024	1.58337	427.575	8.0832	9.53e-17	5.47e-15
HGCC_474	599.803	2393.68	1.9964	1.88e-11	5.51e-10
HGCC_15055	32.0712	127.966	1.9967	0.00015467	0.0011512
HGCC_1393	38.9794	339.861	3.1257	1.27e-09	2.86e-08
HGCC_4086	338.408	1337.36	1.9823	1.09e-14	4.95e-13
HGCC_9282	301.751	1197.53	1.989	9.9e-08	1.54e-06
HGCC_11383	264.032	750.733	1.5075	3.09e-06	3.48e-05
HGCC_1945	38363.9	151516	1.9816	7.19e-06	7.44e-05
HGCC_14011	576.59	2437.94	2.0798	2.71e-12	8.77e-11
HGCC_1374	50.5836	180.924	1.8384	0.005417	0.02473
HGCC_9215	370.991	1461.01	1.9777	0.0006655	0.004132
HGCC_10528	1294.31	5092.11	1.976	7.7e-09	1.5e-07
HGCC_3716	607.383	5472.45	3.1714	2.19e-33	5.5e-31
HGCC_4402	1215.96	4780.56	1.9752	5.96e-10	1.42e-08
HGCC_14316	39.7262	207.151	2.381	1.45e-06	1.76e-05
HGCC_14634	149.042	682.087	2.1938	8.88e-06	8.99e-05
HGCC_12950	17990.7	71355.7	1.9878	1.94e-06	2.28e-05
HGCC_1302	26598	104374	1.9724	4.87e-06	5.24e-05
HGCC_369	1214.75	4763.45	1.9713	2.28e-07	3.27e-06
HGCC_11882	189.221	895.397	2.242	1.93e-05	0.00018156
HGCC_3404	4794.84	18784.9	1.97	4.51e-08	7.48e-07
HGCC_12875	37.1659	145.571	1.9683	0.003211	0.015851
HGCC_5070	544.972	2132.59	1.9682	8.73e-07	1.12e-05
HGCC_12337	3746.34	13503.4	1.8497	0.00013527	0.0010203
HGCC_4219	194.161	758.496	1.9656	1.2e-15	6.22e-14
HGCC_3176	955.984	4930.24	2.3665	4.77e-05	0.00040335
HGCC_1848	281.781	1098.94	1.9631	0.0016915	0.0091617
HGCC_10628	29728.7	115892	1.9629	5.45e-06	5.8e-05
HGCC_2990	113.687	949.213	3.0626	1.95e-16	1.1e-14
HGCC_2964	230.86	599.835	1.3773	0.0073026	0.031794
HGCC_2330	29.1211	113.045	1.9576	0.00056181	0.0035857
HGCC_7642	58.8167	227.539	1.9521	1.64e-08	3e-07
HGCC_7868	20804.3	80382.3	1.95	1.91e-05	0.00017948
HGCC_4293	999.147	4121.21	2.0441	6.67e-09	1.32e-07
HGCC_6087	829.997	3441.26	2.0517	1.74e-07	2.57e-06
HGCC_8737	151.872	585.83	1.9469	0.00014191	0.0010663
HGCC_12610	692.94	2789.4	2.0089	8.83e-11	2.36e-09
HGCC_7120	37.0568	134.805	1.8659	3.05e-06	3.44e-05
HGCC_1297	165.758	636.566	1.9404	1.67e-05	0.00015916
HGCC_7733	14154.9	60708.9	2.1006	5.39e-06	5.75e-05
HGCC_5492	18893.4	72520.3	1.9405	5.32e-06	5.68e-05
HGCC_8750	7311.81	28048.3	1.9396	1.79e-10	4.59e-09
HGCC_3379	19.1996	73.6443	1.9437	6.67e-06	6.95e-05
HGCC_2778	45.286	510.757	3.4947	3.79e-18	2.52e-16
HGCC_9047	563.347	2155.5	1.9361	7.69e-25	9.74e-23
HGCC_2955	60.9827	213.56	1.8096	0.0075927	0.032827
HGCC_6458	1379.58	5082.83	1.8812	1.21e-13	4.74e-12
HGCC_7184	584.389	2380.88	2.0261	5.62e-34	1.47e-31
HGCC_7541	820.341	3024	1.8821	2.97e-10	7.38e-09
HGCC_2286	22.4385	86.4934	1.9459	0.0016043	0.0087627
HGCC_13610	20.7314	91.7508	2.1427	0.00045618	0.0030005
HGCC_13765	1137.1	4985.63	2.1323	3e-06	3.39e-05
HGCC_11619	260.026	1476.44	2.5047	1.41e-14	6.27e-13
HGCC_980	609.864	2317.55	1.9257	4.19e-39	1.45e-36
HGCC_2235	1630.38	6185.41	1.9236	1.11e-11	3.35e-10
HGCC_3470	1388.83	5092.47	1.8744	2.76e-05	0.0002495
HGCC_8854	68.9613	260.894	1.9193	4.3e-05	0.00036815
HGCC_8198	756.74	2862.35	1.9192	2.15e-05	0.00020014
HGCC_6353	190.124	789.75	2.0548	3.71e-42	1.58e-39
HGCC_1922	30995	117084	1.9174	5.6e-07	7.4e-06
HGCC_4171	56.9584	210.401	1.8864	8.29e-07	1.06e-05
HGCC_13966	77.4255	294.028	1.923	1.21e-09	2.73e-08
HGCC_2869	12441.2	46847.6	1.9128	1.77e-05	0.00016795
HGCC_1950	21.2429	118.905	2.4887	6.03e-07	7.92e-06
HGCC_15199	0	89.2254	9.0057	4.7e-10	1.13e-08
HGCC_6948	3592.62	13941.3	1.9563	3.93e-05	0.00034013
HGCC_5554	876.963	3392.45	1.9516	8.24e-06	8.41e-05
HGCC_6145	143.511	1210.67	3.0763	1.71e-10	4.42e-09
HGCC_14155	73.2329	274.755	1.9063	1.8e-06	2.14e-05
HGCC_14225	7.77793	29.1536	1.9023	0.010866	0.044356
HGCC_7430	29.6923	111.255	1.9069	9.21e-08	1.44e-06
HGCC_14333	916.312	3502.78	1.9344	8.78e-11	2.35e-09
HGCC_2630	24747.8	95635.2	1.9502	8.76e-05	0.00069418
HGCC_9718	69.087	292.686	2.0812	2.04e-06	2.38e-05
HGCC_1835	52.8907	197.98	1.9035	3.24e-13	1.19e-11
HGCC_625	18727.5	77712.9	2.053	1.25e-05	0.00012206
HGCC_3573	326.803	1219.45	1.8992	1.55e-05	0.00014858
HGCC_2909	0.301514	110.921	8.3585	2.3e-10	5.82e-09
HGCC_13058	192.988	717.081	1.8944	2.11e-08	3.77e-07
HGCC_12296	807.021	3002.08	1.8952	0.00024367	0.0017277
HGCC_11224	11.4973	42.576	1.8839	0.0022087	0.011476
HGCC_14356	278.878	1131.27	2.0202	1.54e-08	2.83e-07
HGCC_8329	116.488	650.911	2.4819	0.00010868	0.00084017
HGCC_4735	64.9287	243.931	1.9087	1.71e-05	0.00016293
HGCC_7394	18204.6	66791.6	1.8754	1.82e-07	2.67e-06
HGCC_11041	306.725	1123.14	1.8727	0.0016605	0.0090222
HGCC_4505	16.7013	75.4002	2.1701	0.0019867	0.01049
HGCC_8969	101.266	317.856	1.6511	0.0027438	0.013834
HGCC_13843	35.8521	113.229	1.6574	2.7e-06	3.08e-05
HGCC_8256	38.601	261.022	2.7579	5.38e-11	1.49e-09
HGCC_11201	1910.48	7172.68	1.9086	0.0083526	0.035523
HGCC_12530	1003.94	3519.79	1.8097	2.47e-05	0.00022558
HGCC_314	39.3883	176.789	2.1656	0.0024348	0.01249
HGCC_10030	126.781	462.927	1.8698	2.58e-07	3.67e-06
HGCC_7414	195.478	825.317	2.0775	0.00016138	0.001195
HGCC_5392	769.384	2805.02	1.8658	3.06e-24	3.66e-22
HGCC_4764	480.602	1700.16	1.8225	0.00018407	0.0013453
HGCC_4392	642.11	2396.59	1.8999	1.31e-10	3.42e-09
HGCC_9053	59.3693	215.725	1.8614	6.18e-10	1.46e-08
HGCC_1755	651.562	2832.66	2.1199	9.34e-14	3.71e-12
HGCC_7755	195.675	710.785	1.861	1.47e-16	8.29e-15
HGCC_9042	18111.2	65720.3	1.8594	2.32e-05	0.00021344
HGCC_13374	0	51.0212	8.1995	0.0065535	0.029057
HGCC_1460	1798.16	6777.13	1.9141	0.00087478	0.0052357
HGCC_6633	2310.38	8376.43	1.8581	6.4e-07	8.38e-06
HGCC_2837	1020.28	3935.1	1.9473	9.95e-08	1.54e-06
HGCC_2720	24088.4	111663	2.2127	2.81e-05	0.00025315
HGCC_939	510.109	1991.57	1.9648	1.11e-13	4.37e-12
HGCC_13764	1615.81	5842.96	1.8544	0.00017315	0.0012712
HGCC_12802	745.593	2692.63	1.8524	1.7e-06	2.03e-05
HGCC_4032	1273.14	6304.61	2.308	0.00047188	0.0030869
HGCC_6197	20929.3	76844.4	1.8764	2.33e-05	0.00021426
HGCC_897	1156.85	4168.08	1.8492	2.18e-06	2.54e-05
HGCC_9960	161.06	640.307	1.9907	1e-11	3.04e-10
HGCC_13408	15782	57818.5	1.8732	2.31e-06	2.67e-05
HGCC_5991	204.48	784.527	1.9396	6.75e-16	3.61e-14
HGCC_10131	1.5809	29.8244	4.2442	0.0015662	0.0085995
HGCC_961	19418.4	69787.5	1.8455	8.43e-06	8.58e-05
HGCC_346	25418.5	91128.9	1.842	2.28e-05	0.00021042
HGCC_1589	536.59	1908.69	1.8309	3.72e-06	4.11e-05
HGCC_13346	34.5026	169.086	2.2933	0.0050644	0.023334
HGCC_7114	73.1997	262.175	1.8426	3.66e-12	1.17e-10
HGCC_4332	384.802	1397.76	1.8609	0.0011506	0.0066027
HGCC_11280	37437.2	133442	1.8337	5.38e-11	1.49e-09
HGCC_10718	1063.49	3802.05	1.8379	2.52e-11	7.27e-10
HGCC_7325	3324.07	11856.4	1.8346	0.0023446	0.01207
HGCC_3848	281.414	1269	2.1728	0.0036968	0.017848
HGCC_8095	28.7085	119.47	2.0589	1.5e-08	2.77e-07
HGCC_14498	88.1086	354.165	2.0064	8.21e-05	0.00065564
HGCC_5811	45.2489	161.084	1.8309	1.53e-06	1.85e-05
HGCC_13518	201.193	715.79	1.8316	6.2e-09	1.23e-07
HGCC_2588	33.1393	117.845	1.832	0.00071303	0.004393
HGCC_1994	429.48	1479.42	1.7844	1.44e-07	2.16e-06
HGCC_5698	630.191	2274.06	1.8513	0.0009692	0.0057132
HGCC_2550	563.66	1998.66	1.8261	1.75e-09	3.84e-08
HGCC_8470	54.3735	399.249	2.8755	9.07e-09	1.75e-07
HGCC_503	12664.1	44848.4	1.8243	0.0023117	0.01193
HGCC_11785	173.05	1652.96	3.2553	1.69e-28	2.9e-26
HGCC_15158	33.1057	114.832	1.7965	1.23e-06	1.53e-05
HGCC_2316	8.44238	269.779	4.9949	0.0034226	0.016719
HGCC_10865	419.655	2492.45	2.57	5.04e-07	6.71e-06
HGCC_4767	12.5417	44.3084	1.8188	0.00020278	0.0014663
HGCC_7679	629.181	2221.63	1.8199	2.31e-05	0.00021218
HGCC_14193	12.5695	44.3551	1.8189	0.0024976	0.012779
HGCC_3767	29439.4	104454	1.827	2.2e-05	0.00020362
HGCC_9464	23.6103	557.791	4.5628	0.00037835	0.0025435
HGCC_2252	8198.82	29050.8	1.8251	3.11e-05	0.000277
HGCC_8568	726.395	2553.98	1.8137	1.69e-06	2.02e-05
HGCC_4805	423.068	1674.74	1.9847	3.21e-05	0.0002849
HGCC_10455	227.615	617.227	1.4385	1.29e-05	0.00012588
HGCC_13248	175.955	617.232	1.8104	4.02e-19	3e-17
HGCC_13603	325.521	1140.65	1.8086	3.57e-11	1.01e-09
HGCC_7986	17532.5	46861.8	1.4184	6.04e-06	6.36e-05
HGCC_116	913.306	3189.02	1.8038	3.66e-06	4.05e-05
HGCC_9380	25.3007	88.3168	1.8034	0.001072	0.0062176
HGCC_12997	2211.53	7021.12	1.6666	3.96e-11	1.11e-09
HGCC_9345	99.3974	346.161	1.8004	4.07e-12	1.29e-10
HGCC_9996	29947.9	104083	1.7972	7.08e-05	0.00057569
HGCC_8997	1667.43	5794.61	1.797	6.65e-13	2.34e-11
HGCC_11966	22977.2	86346	1.9099	1.99e-09	4.35e-08
HGCC_15196	51.733	181.298	1.8078	7.93e-05	0.00063635
HGCC_4477	7686.8	34362.1	2.1604	8.57e-19	6.16e-17
HGCC_3361	40.0693	169.779	2.0807	4.66e-07	6.25e-06
HGCC_5339	130.767	453.658	1.7955	6.78e-23	7.29e-21
HGCC_8333	885.165	10232.3	3.531	1.91e-06	2.26e-05
HGCC_3316	742.5	2572.49	1.7925	1.91e-11	5.6e-10
HGCC_10665	59.5953	229.648	1.9462	0.0020832	0.010918
HGCC_1309	278.888	959.727	1.7824	1.24e-06	1.53e-05
HGCC_5917	15.7372	48.5538	1.622	0.0013358	0.0075108
HGCC_10234	2245.26	7740.36	1.7855	0.00016374	0.0012098
HGCC_13288	498.179	1717.12	1.7851	1.61e-10	4.16e-09
HGCC_6543	221.651	762.63	1.7819	9.62e-05	0.00075316
HGCC_8633	140.285	485.402	1.7902	1.17e-05	0.00011576
HGCC_166	148.624	508.874	1.7743	4.22e-10	1.03e-08
HGCC_13081	902.307	3537	1.9708	6.55e-21	5.86e-19
HGCC_2767	1579.1	5615.81	1.8303	0.00054474	0.003495
HGCC_6729	2542.64	7840.24	1.6246	0.00037935	0.0025487
HGCC_5509	535.85	1831.87	1.774	7.68e-14	3.09e-12
HGCC_15338	38.662	224.24	2.5366	2.37e-14	1.02e-12
HGCC_4562	550.302	1875.51	1.7688	3.09e-05	0.00027566
HGCC_12839	549.161	1871.5	1.7689	1.29e-30	2.57e-28
HGCC_2020	7784.27	27351.2	1.8129	6.23e-07	8.17e-06
HGCC_13452	27.5568	310.182	3.4937	2.8e-06	3.18e-05
HGCC_10461	23118.5	77835.2	1.7514	0.00043928	0.0029019
HGCC_232	2331.41	8738.67	1.9062	2.51e-11	7.23e-10
HGCC_6046	237.532	806.808	1.7638	1.19e-06	1.48e-05
HGCC_2381	122.118	414.745	1.7645	2.4e-05	0.00021946
HGCC_5531	902.411	4496.95	2.3171	9.7e-20	7.74e-18
HGCC_1925	25852.1	91715.6	1.8269	3.72e-05	0.00032438
HGCC_3474	1570.01	5323.73	1.7616	0.00013848	0.0010422
HGCC_6903	533.553	1804.96	1.7583	3.72e-08	6.28e-07
HGCC_10224	1451.04	4295.65	1.5658	2.15e-19	1.66e-17
HGCC_2709	1481.65	5009.11	1.7573	0.0083553	0.035529
HGCC_2446	2684.5	5765.77	1.1029	1.22e-13	4.78e-12
HGCC_6692	106.517	243.741	1.1951	0.0021955	0.011423
HGCC_11097	486.696	1642.39	1.7543	2.8e-06	3.18e-05
HGCC_5903	275.265	928.808	1.7552	2.8e-07	3.95e-06
HGCC_5312	123.909	719.494	2.5378	8.01e-22	7.93e-20
HGCC_10463	322.606	2219.5	2.7821	4.11e-11	1.15e-09
HGCC_11588	9.02359	45.4407	2.3308	0.0012476	0.0070867
HGCC_1993	186.833	508.241	1.4436	0.00013196	0.00099896
HGCC_13246	16.7073	69.1101	2.0493	0.00020072	0.0014529
HGCC_5829	376.024	1200.95	1.675	0.0020549	0.010792
HGCC_1295	136.434	621.537	2.1869	1.69e-07	2.51e-06
HGCC_11662	203.161	641.877	1.66	8.59e-11	2.31e-09
HGCC_8608	8.80223	56.4709	2.6833	0.00014234	0.0010691
HGCC_8295	127.83	427.795	1.7429	8.31e-08	1.31e-06
HGCC_3062	25.1195	151.41	2.5908	7.61e-15	3.54e-13
HGCC_7815	338.057	1214.64	1.8455	3.79e-41	1.48e-38
HGCC_7626	6090.13	19783.3	1.6997	7.27e-08	1.16e-06
HGCC_14646	86.3421	297.078	1.7826	1.33e-05	0.00012965
HGCC_2799	680.344	1965.23	1.5301	0.00048564	0.0031636
HGCC_7379	9092.84	27844.1	1.6146	2.45e-12	7.98e-11
HGCC_14262	497.125	1660.48	1.7397	0.00097009	0.0057155
HGCC_12547	0	152.098	9.7763	7.74e-11	2.09e-09
HGCC_3850	167.35	1304.78	2.9625	6.52e-10	1.53e-08
HGCC_12844	39763.6	132462	1.7361	2.04e-06	2.38e-05
HGCC_8050	55.9984	297.696	2.409	1.21e-06	1.5e-05
HGCC_11883	17394.9	57739.8	1.7309	2.77e-06	3.16e-05
HGCC_10481	107.851	464.368	2.1059	0.00010341	0.00080389
HGCC_14244	21.623	115.544	2.421	0.0010779	0.0062477
HGCC_11101	98.7378	752.689	2.9294	2.11e-05	0.00019641
HGCC_8575	598.371	1978.46	1.725	1.04e-06	1.31e-05
HGCC_274	193.365	636.824	1.7196	5.21e-10	1.25e-08
HGCC_9109	1981.96	6542.4	1.7228	9.91e-06	9.94e-05
HGCC_7664	185.955	613.759	1.722	1.3e-06	1.61e-05
HGCC_3148	74.6918	246.255	1.7192	3.61e-07	4.96e-06
HGCC_5801	1741.78	5593.82	1.6832	1.28e-10	3.35e-09
HGCC_3135	199.805	657.684	1.7182	1.26e-14	5.69e-13
HGCC_6771	2524.41	8295.68	1.7164	0.00010971	0.0008466
HGCC_14219	832.749	2759	1.7281	0.0017379	0.0093735
HGCC_11486	0	35.7012	7.6849	0.00054349	0.0034894
HGCC_7402	17.6094	56.0613	1.6739	0.00033164	0.0022644
HGCC_3284	31.7471	81.6269	1.3607	0.00058933	0.0037323
HGCC_4692	578.792	1877.22	1.6976	7.34e-10	1.71e-08
HGCC_182	11952.7	38793.1	1.6985	9.92e-05	0.00077334
HGCC_5250	969.117	3165.32	1.7077	1.44e-06	1.75e-05
HGCC_10470	6349.88	20724.6	1.7065	9.26e-07	1.18e-05
HGCC_10975	366.563	1143.79	1.6414	7.18e-07	9.34e-06
HGCC_10348	95.3571	310.871	1.7042	0.011431	0.046258
HGCC_5736	0	158.59	9.8347	2.5e-13	9.37e-12
HGCC_6227	116.032	286.712	1.3063	0.011676	0.047063
HGCC_6232	45.7592	148.788	1.7024	1.25e-05	0.00012254
HGCC_5140	5167.39	16801	1.701	2.17e-06	2.53e-05
HGCC_3251	75.9549	252.35	1.7304	3.59e-05	0.00031504
HGCC_4722	74.377	241.8	1.6996	0.00049308	0.003205
HGCC_1176	4.71826	63.9085	3.7604	0.00026609	0.0018658
HGCC_13639	56.2825	1133.08	4.3298	6.31e-10	1.49e-08
HGCC_7841	45.3174	256.255	2.498	0.0025945	0.013202
HGCC_5970	24.5682	139.747	2.5085	0.0001536	0.0011445
HGCC_2503	1487.07	4802.48	1.6913	7.53e-07	9.74e-06
HGCC_3978	346.445	1118.62	1.6909	1.49e-15	7.6e-14
HGCC_445	130.187	419.694	1.6881	1.99e-10	5.08e-09
HGCC_8200	846.208	2753.71	1.7025	1.81e-26	2.62e-24
HGCC_8832	520.694	1712.24	1.717	1.1e-09	2.52e-08
HGCC_10932	1200.47	3836.59	1.6761	3.12e-09	6.59e-08
HGCC_4209	17.6532	100.337	2.5035	0.0027017	0.013661
HGCC_9675	383.83	1232.84	1.6835	3.58e-14	1.51e-12
HGCC_7185	728.49	2336.69	1.6812	1.07e-06	1.34e-05
HGCC_4172	29.3072	93.8898	1.6835	0.00093733	0.0055586
HGCC_13196	22064.3	71403.8	1.6943	4.23e-10	1.03e-08
HGCC_6205	666.863	2135.78	1.679	4.03e-09	8.28e-08
HGCC_11642	14737.6	47191.3	1.679	0.00045496	0.0029943
HGCC_1884	135.721	279.218	1.0406	0.0065883	0.029184
HGCC_5012	15.5989	49.9227	1.6794	0.0049364	0.022815
HGCC_7513	579.285	1853.25	1.6774	1.14e-08	2.15e-07
HGCC_10994	1748.56	5588.63	1.6762	0.0006925	0.0042838
HGCC_4315	172.701	551.78	1.6751	2.53e-05	0.0002306
HGCC_6231	130.433	421.453	1.6911	6.83e-05	0.00055662
HGCC_5220	190.742	747.963	1.9709	0.00034267	0.0023302
HGCC_13166	1029.99	3671.48	1.8337	0.0022198	0.011523
HGCC_10641	948.188	3867.04	2.0279	3.25e-98	9.1e-95
HGCC_5882	194.103	617.834	1.6699	0.00039573	0.002646
HGCC_7176	1080.12	3243.3	1.5861	5.52e-19	4.06e-17
HGCC_10275	532.7	1794.75	1.7529	5.44e-20	4.48e-18
HGCC_13103	67.8058	214.372	1.6617	0.00070428	0.0043479
HGCC_9943	7797.82	26144.9	1.7454	3.3e-05	0.00029117
HGCC_2505	232.314	733.354	1.6584	2.93e-16	1.62e-14
HGCC_10128	380.732	2045.17	2.4252	6.15e-05	0.00050906
HGCC_6116	74.1325	307.039	2.0499	5.67e-08	9.23e-07
HGCC_2986	5.59836	88.2469	3.975	0.0001524	0.0011368
HGCC_7445	15.5496	217.736	3.8107	5.28e-09	1.06e-07
HGCC_11575	344.639	1083.68	1.6528	1.36e-20	1.18e-18
HGCC_710	106.59	600.516	2.4947	0.00020531	0.001482
HGCC_9875	135.586	425.817	1.6514	5.7e-09	1.14e-07
HGCC_267	186.945	586.134	1.6479	4.93e-09	9.96e-08
HGCC_12286	67.1731	210.584	1.6503	9.3e-07	1.18e-05
HGCC_4200	153.178	613.604	2.0017	2.31e-06	2.67e-05
HGCC_5048	71.9333	225.458	1.6465	0.0073878	0.032082
HGCC_8394	5086.47	15936.7	1.6476	7.03e-09	1.38e-07
HGCC_13855	120.243	376.476	1.6465	8.46e-08	1.33e-06
HGCC_3085	99.913	312.552	1.6464	1.35e-08	2.5e-07
HGCC_9731	1065.19	3332.13	1.6451	2.28e-06	2.64e-05
HGCC_11515	26.6711	100.744	1.9158	2.26e-07	3.24e-06
HGCC_3844	317.295	1075.11	1.7598	2.89e-22	2.97e-20
HGCC_2070	1378.17	3187.69	1.2096	0.0021806	0.011361
HGCC_2975	514.872	1514.87	1.5569	4.79e-06	5.16e-05
HGCC_2246	205.36	638.897	1.6385	1.17e-18	8.18e-17
HGCC_7655	303.565	686.935	1.1777	0.0099409	0.041146
HGCC_1893	514.999	1598.93	1.6341	4.5e-06	4.88e-05
HGCC_5617	50.9088	259.043	2.3459	2.04e-08	3.65e-07
HGCC_5732	4202.52	13268.3	1.6586	0.0074482	0.03229
HGCC_4610	27.4206	84.9033	1.6284	0.0033184	0.016295
HGCC_6601	50.7243	156.458	1.6217	1.85e-05	0.00017473
HGCC_3423	1531.72	4167.6	1.4439	1.3e-05	0.00012659
HGCC_5305	1133.64	3493.6	1.6238	3.09e-26	4.37e-24
HGCC_11840	4899.29	15088.7	1.6229	1.44e-12	4.85e-11
HGCC_3238	507.609	1423.81	1.4876	2.88e-05	0.00025852
HGCC_9558	797.278	2452.77	1.6211	2.61e-21	2.42e-19
HGCC_2713	21.9554	83.1755	1.923	0.0040989	0.019461
HGCC_1350	149.338	612.479	2.0356	1.68e-05	0.00016033
HGCC_9436	915.555	2846.09	1.6362	2.46e-09	5.27e-08
HGCC_12598	41.2722	175.058	2.0878	4.86e-09	9.83e-08
HGCC_6699	38.2355	118.941	1.6393	0.010801	0.044137
HGCC_12133	546.836	1674.16	1.6136	1.85e-26	2.66e-24
HGCC_11681	293.792	899.121	1.6138	0.0013752	0.007694
HGCC_13591	4446.11	13505	1.6029	0.0010997	0.0063552
HGCC_9639	65.0979	199.032	1.6106	4.09e-05	0.00035247
HGCC_6476	178.296	544.047	1.6094	2.66e-08	4.66e-07
HGCC_9080	656.039	1999.49	1.6076	0.0066831	0.029541
HGCC_10303	15.1097	46.0024	1.6032	0.0011763	0.0067299
HGCC_9377	18.2681	57.3374	1.6528	0.00056927	0.0036244
HGCC_108	128.676	976.218	2.924	4.76e-07	6.37e-06
HGCC_5251	508.033	1544.46	1.604	0.00088269	0.0052765
HGCC_3654	1222.48	3712.38	1.6023	6.57e-34	1.71e-31
HGCC_12303	41.246	124.966	1.5996	0.0077221	0.033266
HGCC_2119	8.80088	334.851	5.2521	0.0023238	0.011977
HGCC_9954	75.2458	227.729	1.5998	0.0012742	0.0072122
HGCC_2604	64.5501	355.563	2.4627	0.00058693	0.0037199
HGCC_85	219.688	655.329	1.5776	4.46e-10	1.08e-08
HGCC_13218	535.854	1615.06	1.5916	6.74e-06	7.02e-05
HGCC_12436	4.82422	229.929	5.5683	0.00034714	0.0023568
HGCC_11734	52.1922	156.767	1.5858	1.47e-06	1.78e-05
HGCC_9663	331.8	1466.25	2.1437	0.00616	0.027582
HGCC_13774	10.3132	54.3075	2.3959	0.0034211	0.016714
HGCC_12263	22.6292	67.8722	1.581	8.81e-05	0.00069767
HGCC_12834	48.2398	144.545	1.5849	6.24e-05	0.00051558
HGCC_8374	172.653	517.314	1.5831	0.00013722	0.0010336
HGCC_4996	55.8392	167.044	1.5794	0.0042896	0.020244
HGCC_13906	24.5139	70.1712	1.5157	0.0096671	0.04021
HGCC_9959	353.783	1104.14	1.642	2.33e-07	3.34e-06
HGCC_2764	839.526	2403.86	1.5179	0.00061318	0.0038542
HGCC_5502	265.761	646.255	1.2814	0.0003584	0.0024234
HGCC_13901	453.415	1352.59	1.5765	0.00025302	0.0017868
HGCC_13848	4978.94	16383.6	1.7183	0.00064227	0.0040116
HGCC_9751	546.948	1570.12	1.5212	5.29e-07	7.03e-06
HGCC_7395	3.61816	108.866	4.9042	0.0033194	0.016298
HGCC_1160	1226.38	3558.92	1.5369	0.00013673	0.0010304
HGCC_11540	30.0466	632.343	4.3968	4.53e-06	4.91e-05
HGCC_8056	42.1051	303.685	2.8522	6.77e-05	0.00055315
HGCC_2013	464.403	1635.95	1.8165	0.001366	0.0076489
HGCC_7700	19.528	57.9737	1.5754	0.009172	0.038452
HGCC_6117	467.477	1375.74	1.557	0.0007014	0.0043341
HGCC_7614	50.4112	148.964	1.5611	0.0015164	0.008371
HGCC_4563	748.945	2175.95	1.5387	8.44e-06	8.59e-05
HGCC_13845	25.7051	75.8344	1.5646	0.0026047	0.013246
HGCC_8855	207.421	611.234	1.5599	4.83e-06	5.2e-05
HGCC_13704	151.458	430.852	1.5083	1.31e-15	6.75e-14
HGCC_3104	32.7504	94.3573	1.5264	9.74e-06	9.79e-05
HGCC_2299	13.8093	52.745	1.9316	9.04e-05	0.00071192
HGCC_7906	272.855	801.028	1.5538	3.49e-09	7.31e-08
HGCC_13550	1095.77	3214.51	1.5525	9.38e-05	0.00073548
HGCC_11297	80.4302	202.708	1.3319	0.0032125	0.015857
HGCC_9123	11334.9	33570.2	1.5664	2.72e-05	0.00024622
HGCC_15124	514.627	1596.08	1.633	1.02e-13	4.02e-12
HGCC_14971	310.496	991.523	1.6748	0.00019348	0.0014054
HGCC_7215	1458.64	4743.75	1.7013	0.00021723	0.0015574
HGCC_13373	356.948	1078.4	1.5956	4.37e-06	4.75e-05
HGCC_10372	495.416	1190.03	1.2638	0.0015807	0.008668
HGCC_1311	839.387	2442.12	1.541	1.72e-05	0.00016323
HGCC_13705	1748.04	5079.98	1.539	2.11e-05	0.00019641
HGCC_6001	48.588	140.874	1.5369	0.00071676	0.0044143
HGCC_4312	29.2784	107.334	1.8758	0.0012738	0.0072122
HGCC_8273	319.2	1096.8	1.7806	1.7e-05	0.0001614
HGCC_13285	0	82.9722	8.9009	0.0027745	0.013962
HGCC_644	574.693	1597.9	1.4751	0.00012815	0.00097342
HGCC_5480	51.574	164.293	1.672	3.9e-05	0.00033826
HGCC_7772	16.2239	51.1558	1.6535	0.0017873	0.0096044
HGCC_784	611.786	1765.49	1.5288	1.39e-09	3.11e-08
HGCC_8170	399.122	1148.45	1.5248	1.77e-06	2.1e-05
HGCC_13136	105.734	287.402	1.4432	5.27e-07	7.01e-06
HGCC_12428	529.043	1991.68	1.9129	5.84e-15	2.77e-13
HGCC_5777	593.388	1704.12	1.5217	0.0015147	0.0083631
HGCC_11818	727.787	2777.94	1.9324	0.00073555	0.0045176
HGCC_10411	288.963	828.856	1.5199	0.0069275	0.030465
HGCC_1958	51.8039	148.585	1.5208	0.011761	0.047364
HGCC_9652	1905.96	5464.86	1.5196	0.00028931	0.0020066
HGCC_9472	161.652	463.47	1.519	0.00028803	0.0019987
HGCC_14833	500.48	1443.51	1.5279	0.0050114	0.023124
HGCC_8613	205.141	629.141	1.6161	0.00043026	0.0028474
HGCC_11018	14861.6	42580.1	1.5186	1.19e-05	0.00011729
HGCC_11461	599.784	1714.59	1.5158	3.41e-16	1.88e-14
HGCC_14966	69.5924	174.561	1.3257	0.0020325	0.010693
HGCC_11401	0	33.3518	7.5867	3.46e-05	0.00030463
HGCC_6629	454.562	1167.39	1.3608	9.38e-06	9.46e-05
HGCC_14196	410.783	1173.22	1.5136	3.65e-05	0.00031867
HGCC_3918	408.81	1815.35	2.1505	0.00052674	0.0033942
HGCC_12944	568.185	1628.88	1.5193	0.010092	0.041679
HGCC_5918	106.296	302.572	1.5081	5.63e-05	0.0004697
HGCC_10373	357.019	1015.43	1.5076	3.26e-08	5.59e-07
HGCC_598	25745.5	73211.5	1.5078	0.004487	0.021028
HGCC_771	4406.37	12520.6	1.5066	1.98e-06	2.33e-05
HGCC_6529	367.964	1079.19	1.5514	2.18e-26	3.11e-24
HGCC_8105	460.457	1171.2	1.3466	0.0010202	0.0059644
HGCC_5840	274.953	915.013	1.7346	1.05e-14	4.77e-13
HGCC_8247	5832.13	16576.8	1.5071	0.0017369	0.0093695
HGCC_1539	422.485	1247.2	1.5614	0.0012673	0.0071817
HGCC_143	49.9347	141.282	1.4989	0.0011198	0.0064535
HGCC_988	551.15	1486.03	1.431	6.75e-07	8.81e-06
HGCC_9673	332.97	882.065	1.4056	1.42e-05	0.00013743
HGCC_1677	88.7522	490.799	2.466	2.82e-08	4.91e-07
HGCC_13831	1118.3	3153.1	1.4956	2.72e-05	0.00024622
HGCC_11298	2125.32	5990.94	1.4951	1.73e-21	1.65e-19
HGCC_2190	8583.37	24407.9	1.5077	0.0044822	0.021011
HGCC_2972	2191.57	6167.35	1.4925	3.38e-20	2.81e-18
HGCC_7051	120.209	338.273	1.494	0.0033706	0.016511
HGCC_12623	1697.1	4770.72	1.491	6.37e-05	0.00052466
HGCC_10907	273.9	783.598	1.5162	3.28e-08	5.61e-07
HGCC_8576	138.977	390.235	1.4908	9.04e-11	2.41e-09
HGCC_11605	317.699	890.86	1.4871	0.0035776	0.01734
HGCC_14252	108.267	303.544	1.4852	1.19e-06	1.48e-05
HGCC_4759	624.107	1540.51	1.304	0.00061654	0.0038732
HGCC_12216	775.559	2173	1.4867	1.6e-05	0.00015313
HGCC_10822	516.879	1262.27	1.2885	0.0061159	0.027406
HGCC_134	46.7419	355.87	2.9286	2.04e-06	2.38e-05
HGCC_6523	5110.04	14297.6	1.4843	8.27e-05	0.000659
HGCC_3149	2.461	38.9115	3.9707	0.00033489	0.0022819
HGCC_10285	6284.88	21674.5	1.786	3.35e-06	3.73e-05
HGCC_3731	1897.78	5299.07	1.4814	7.1e-09	1.39e-07
HGCC_7423	193.727	499.509	1.3671	5.08e-08	8.34e-07
HGCC_704	615.068	1716.28	1.4804	0.010684	0.043722
HGCC_535	125.048	655.781	2.3901	2.77e-05	0.00024989
HGCC_12846	20.7746	57.9045	1.4747	0.0013578	0.0076132
HGCC_7436	35.3012	98.37	1.4755	0.0011301	0.006504
HGCC_1818	7.67428	407.709	5.728	2.7e-06	3.08e-05
HGCC_11968	35363.5	99703.2	1.4954	5.07e-08	8.34e-07
HGCC_4946	378.688	894.925	1.2403	0.012289	0.049152
HGCC_6612	6.30163	43.3906	2.7865	3.85e-06	4.24e-05
HGCC_6216	33.8149	121.788	1.8476	0.0001068	0.00082675
HGCC_11627	2214.75	6129.54	1.4686	3.61e-06	3.99e-05
HGCC_8688	1782.82	4904.1	1.4597	0.00011315	0.00087069
HGCC_10955	986.801	2728.21	1.467	8.57e-15	3.97e-13
HGCC_12147	380.416	1256.38	1.7236	0.00026855	0.0018807
HGCC_2906	1315.84	3751.56	1.5114	0.0016998	0.0091961
HGCC_2189	6463.79	17848.8	1.4654	0.0013358	0.0075108
HGCC_4203	1050.76	2833.76	1.4313	1.66e-05	0.00015795
HGCC_150	6755.56	18646.9	1.4648	1.02e-05	0.0001016
HGCC_12012	873.258	2409.65	1.4642	0.001879	0.010007
HGCC_502	719.621	3748.69	2.381	4.77e-10	1.15e-08
HGCC_6564	995.857	2745.79	1.4633	2.7e-13	1e-11
HGCC_14100	82.1765	226.435	1.4612	2.41e-06	2.79e-05
HGCC_8944	0	47.718	8.1029	0.0075981	0.032842
HGCC_11543	8.5589	65.5153	2.94	1.11e-06	1.39e-05
HGCC_13284	687.339	1883.24	1.4537	3.66e-10	8.96e-09
HGCC_4565	535.51	3072.83	2.5202	2.01e-20	1.7e-18
HGCC_14981	368.523	1190.53	1.6913	1.41e-06	1.73e-05
HGCC_13381	9175.79	28473	1.6337	5.53e-45	2.61e-42
HGCC_6465	13084.4	35826.5	1.4532	0.00074129	0.0045479
HGCC_14836	65.4104	181.258	1.4688	2.89e-07	4.07e-06
HGCC_201	437.157	1264.36	1.532	1.08e-05	0.00010753
HGCC_13283	4083.76	10704.9	1.3902	0.00013749	0.0010352
HGCC_11064	127.284	433.692	1.7691	9.16e-06	9.25e-05
HGCC_4444	1355.28	3687.98	1.4443	3.29e-12	1.06e-10
HGCC_9607	1244.51	3380.89	1.4417	0.0002799	0.0019496
HGCC_13671	75.7462	205.922	1.441	2.55e-06	2.93e-05
HGCC_6816	194.64	527.999	1.4384	6.06e-07	7.96e-06
HGCC_13480	22.0438	98.7069	2.1621	0.0015418	0.0084859
HGCC_10085	70.705	240.447	1.7648	0.0012912	0.0072951
HGCC_9681	5.44598	34.8306	2.6824	0.0016969	0.0091833
HGCC_13006	1335.79	3617.9	1.4374	0.00014926	0.0011153
HGCC_7873	527.952	1429.53	1.4371	3e-05	0.00026817
HGCC_13047	841.536	2489.42	1.5645	1.58e-07	2.35e-06
HGCC_1958	1589.38	4611.42	1.5366	5.02e-14	2.06e-12
HGCC_9384	199.37	538.388	1.4329	0.0027779	0.013975
HGCC_4790	23644.5	63896	1.4342	0.00029428	0.0020354
HGCC_13233	10707.8	28789.5	1.4269	4.76e-05	0.00040252
HGCC_6215	164.136	433.625	1.4012	6.48e-05	0.00053284
HGCC_14378	572.226	1537.87	1.4261	2.42e-08	4.26e-07
HGCC_6260	5584.07	16066.2	1.5247	7.79e-24	9.01e-22
HGCC_7181	0	38.5808	7.7962	2.52e-06	2.89e-05
HGCC_9526	118.669	318.042	1.4213	6.04e-10	1.43e-08
HGCC_2188	9454.31	25247.4	1.4171	0.00072158	0.0044408
HGCC_15290	0	57.8794	8.3822	2.55e-08	4.48e-07
HGCC_3006	3194.68	8550.62	1.4203	1.2e-27	1.92e-25
HGCC_9088	34.8655	101.211	1.5383	0.0017412	0.0093884
HGCC_13071	855.142	2919.04	1.7712	0.00018355	0.0013426
HGCC_1733	253.106	744.557	1.5562	9.42e-09	1.81e-07
HGCC_12896	184.018	492.016	1.4189	4.37e-06	4.76e-05
HGCC_14145	166.004	443.752	1.4181	0.00011819	0.00090554
HGCC_13237	543.73	1360.91	1.3237	1.28e-07	1.94e-06
HGCC_13220	57.197	158.247	1.465	2.09e-05	0.00019495
HGCC_3511	1141	3025.9	1.4071	0.00074886	0.0045851
HGCC_9873	1529.87	4078.06	1.4143	1.8e-14	7.87e-13
HGCC_5356	237.819	748.194	1.6529	0.00091773	0.0054548
HGCC_2400	0.651917	24.5905	5.2609	0.0046561	0.021717
HGCC_8537	1475.17	4092.86	1.4722	0.0088743	0.037386
HGCC_10681	1139.37	5043.65	2.1461	5.87e-13	2.09e-11
HGCC_29	86.8879	225.536	1.3753	0.01233	0.049264
HGCC_13540	274.707	798.575	1.5387	3.31e-17	2.01e-15
HGCC_15099	380.324	1131.31	1.5724	0.00028048	0.0019524
HGCC_10763	1485.35	3936.27	1.406	0.00012764	0.00096995
HGCC_3193	181.135	479.627	1.4041	4.32e-07	5.84e-06
HGCC_11602	17.0392	68.3325	2.0073	0.0025845	0.013163
HGCC_10625	78.2572	206.368	1.3978	0.00096244	0.0056794
HGCC_2531	1524.04	4018.79	1.3988	3.96e-05	0.00034263
HGCC_11012	1373.35	3853.95	1.4885	1.6e-12	5.32e-11
HGCC_5704	1907.82	4931.94	1.3701	3.58e-19	2.67e-17
HGCC_2755	7477.62	20081	1.4252	0.0001139	0.0008761
HGCC_1392	46.4525	119.2	1.358	0.0021007	0.010997
HGCC_2939	270.074	710.002	1.3949	7.77e-09	1.52e-07
HGCC_10191	157.071	412.322	1.3916	1.16e-06	1.45e-05
HGCC_5481	65.8275	476.341	2.8542	0.00016623	0.0012266
HGCC_14045	261.184	684.91	1.3904	9.97e-08	1.54e-06
HGCC_3079	2045	5362.4	1.3907	3.63e-08	6.15e-07
HGCC_5697	2.20837	19.6108	3.1507	0.0084005	0.035694
HGCC_11529	563.11	1954.04	1.7948	3.89e-06	4.29e-05
HGCC_6538	244.723	694.45	1.505	0.00088351	0.0052805
HGCC_4428	914.984	2128.8	1.2181	0.0023051	0.011904
HGCC_196	95.8308	222.85	1.2184	8.49e-05	0.00067373
HGCC_5104	207.879	1112.71	2.4201	3.18e-05	0.00028219
HGCC_13915	716.322	1897.09	1.4048	9.04e-07	1.15e-05
HGCC_5738	4886.8	12921.8	1.4028	1.28e-05	0.00012512
HGCC_13535	977.721	2584.01	1.402	0.0058256	0.026284
HGCC_10645	182.19	3134.01	4.1043	0.00052444	0.0033833
HGCC_6574	573.359	1495.12	1.3825	1.2e-06	1.49e-05
HGCC_5583	448.684	1164.5	1.3766	0.00013356	0.0010097
HGCC_7681	103.672	270.148	1.3808	3.11e-09	6.56e-08
HGCC_1269	406.432	1554.88	1.9364	4.37e-14	1.81e-12
HGCC_2647	35.8936	93.4241	1.3795	0.00012108	0.00092518
HGCC_6076	2681.81	6978.88	1.3797	1.42e-06	1.73e-05
HGCC_7985	8267.87	23272.5	1.493	4.98e-05	0.00042054
HGCC_3592	9.35978	115.173	3.6194	3.47e-07	4.81e-06
HGCC_8916	1939.84	5284.09	1.4456	1.06e-06	1.33e-05
HGCC_8168	1165.61	2833.11	1.2812	0.002422	0.012432
HGCC_4719	9311.84	24180.4	1.3767	2.41e-09	5.18e-08
HGCC_9481	0.603027	19.0872	4.9563	0.0097657	0.040555
HGCC_8606	1843.4	6832.17	1.89	3e-06	3.39e-05
HGCC_8463	570.825	1829.72	1.6803	3.11e-06	3.49e-05
HGCC_1252	88.8018	228.979	1.3673	1.11e-08	2.1e-07
HGCC_13278	68.4978	161.554	1.2358	0.00053302	0.0034281
HGCC_3364	12.161	61.6134	2.3369	4.74e-05	0.00040184
HGCC_1277	66.9629	171.313	1.355	0.00019174	0.0013939
HGCC_11703	543.24	1467.6	1.4339	0.00045376	0.002987
HGCC_7608	59.2947	152.436	1.3652	0.001222	0.0069624
HGCC_13905	29.0032	74.5084	1.3587	0.00076458	0.0046643
HGCC_2685	125.45	322.266	1.3627	3.79e-11	1.07e-09
HGCC_13409	46.6907	119.938	1.3593	0.0009246	0.0054891
HGCC_4955	211.341	542.767	1.3597	2.8e-08	4.88e-07
HGCC_12023	1659.14	6704.68	2.0149	2.6e-13	9.7e-12
HGCC_4853	59.6817	179.992	1.5916	0.001981	0.010466
HGCC_9574	938.199	2381.41	1.3437	0.00017	0.0012511
HGCC_13640	16.5252	249.385	3.9116	2.09e-05	0.00019472
HGCC_8097	2362.36	6100.8	1.3689	6.02e-20	4.93e-18
HGCC_7447	30.3247	74.4158	1.2956	0.0029535	0.014744
HGCC_4054	8867.46	22695.5	1.3558	0.00011983	0.00091741
HGCC_14004	259.701	654.745	1.3335	0.00010467	0.00081257
HGCC_4860	636.152	1718.61	1.434	8.6e-14	3.44e-12
HGCC_12962	206.852	825.139	1.9968	9.8e-08	1.52e-06
HGCC_1622	57.0917	145.145	1.3455	0.0034506	0.016829
HGCC_5405	370.825	942.725	1.3459	3.96e-06	4.35e-05
HGCC_654	1784.66	4410.18	1.3051	0.00027265	0.0019062
HGCC_5148	137.095	348.33	1.3441	1.79e-05	0.0001696
HGCC_10000	4109.77	10395.9	1.3389	4.7e-09	9.53e-08
HGCC_2232	22.6409	68.0879	1.5837	0.011738	0.047284
HGCC_11349	1041.78	2639.36	1.3413	9.05e-14	3.6e-12
HGCC_8477	914.281	2314.2	1.3397	0.00066432	0.004127
HGCC_2711	916.273	2253.76	1.299	1.44e-11	4.28e-10
HGCC_10456	193.833	490.154	1.3377	0.0034045	0.016652
HGCC_5248	495.427	1252.61	1.338	0.00062167	0.0039032
HGCC_10111	557.24	1577.06	1.5012	0.00057672	0.0036655
HGCC_8579	5453.53	13912	1.3511	0.0018961	0.010083
HGCC_11173	30.1848	76.1336	1.3341	0.00051627	0.0033357
HGCC_12562	91.6729	231.19	1.3354	3.66e-07	5.03e-06
HGCC_5081	2107.51	6772.34	1.6841	3.78e-14	1.58e-12
HGCC_4699	101.225	293.165	1.536	2.43e-06	2.8e-05
HGCC_4954	27.0533	73.1812	1.4393	0.0048107	0.022311
HGCC_9796	9.04463	40.7802	2.1709	0.0040467	0.019249
HGCC_5484	434.477	1129.68	1.3785	0.0073838	0.032073
HGCC_13696	51.9625	130.672	1.329	0.00024906	0.0017615
HGCC_13720	1032.05	3456.85	1.7439	0.0049269	0.022774
HGCC_7020	771.544	1946.75	1.3351	0.012083	0.048462
HGCC_12515	2384.07	7418.11	1.6376	2.11e-10	5.36e-09
HGCC_12716	827.144	2577.52	1.6396	0.00028482	0.0019785
HGCC_2317	32.895	82.4109	1.3258	0.0010902	0.0063067
HGCC_3111	281.851	705.631	1.3237	4.82e-11	1.34e-09
HGCC_11156	626.274	1360.63	1.1199	0.0083403	0.035481
HGCC_12963	28.8912	72.3054	1.3252	0.00036594	0.0024685
HGCC_3804	1938.15	4848.87	1.3229	5.45e-05	0.00045575
HGCC_6499	87.0378	319.332	1.877	0.0001167	0.00089516
HGCC_276	22.7245	56.8344	1.3246	0.0047088	0.021908
HGCC_8992	257.34	628.766	1.2895	0.0010045	0.0058875
HGCC_9014	106.074	682.294	2.6856	0.00019833	0.0014375
HGCC_6072	1023.02	2491.62	1.284	0.010694	0.043754
HGCC_8735	8842.53	22060.5	1.3189	0.00044327	0.002926
HGCC_2208	2239.62	5532.33	1.3046	1.02e-05	0.00010213
HGCC_7326	1558.67	3784.79	1.2796	4.74e-17	2.86e-15
HGCC_11732	139.121	370.677	1.4133	0.00135	0.0075784
HGCC_1257	5583.53	13468.9	1.2703	6.58e-06	6.86e-05
HGCC_14530	2.11059	128.042	5.9085	7.57e-05	0.00061083
HGCC_7661	541.326	1348.13	1.3162	0.0016424	0.0089372
HGCC_2754	355.105	941.061	1.4055	5.59e-11	1.54e-09
HGCC_8034	1878.68	4574.56	1.2839	9.21e-05	0.00072386
HGCC_9669	265.515	660.461	1.3144	0.0028251	0.014174
HGCC_750	6219.42	16435.9	1.402	2.18e-05	0.00020223
HGCC_6998	567.919	1411.86	1.3137	0.011549	0.046669
HGCC_2100	23.0901	81.3437	1.8201	6.15e-05	0.000509
HGCC_12843	21.5046	58.2284	1.4343	0.0051782	0.023782
HGCC_14804	65.9308	163.602	1.3098	1.45e-07	2.16e-06
HGCC_7063	423.187	1019.56	1.2685	0.00090687	0.0053999
HGCC_1428	104.368	1004.71	3.268	8.02e-08	1.27e-06
HGCC_4139	165.795	457.383	1.4648	0.00036318	0.0024513
HGCC_5043	199.453	493.161	1.3049	3.68e-08	6.23e-07
HGCC_2373	547.967	1368.59	1.3201	3.46e-12	1.11e-10
HGCC_760	247.258	578.832	1.2263	4.69e-07	6.29e-06
HGCC_2893	2691.86	6708.51	1.3174	4.71e-05	0.00039912
HGCC_15119	68.9518	157.433	1.1905	0.0001407	0.0010585
HGCC_12053	23.0232	79.1214	1.7816	0.0091347	0.038324
HGCC_181	1470.13	3626.22	1.3024	0.0048628	0.022522
HGCC_87	8452.6	20832.2	1.3013	0.0002496	0.0017649
HGCC_12759	205.015	821.535	2.0025	0.0034901	0.016994
HGCC_7240	35.3045	143.172	2.0176	0.00081638	0.0049355
HGCC_5683	135.992	335.081	1.2999	0.00028606	0.0019867
HGCC_8003	219.154	543.234	1.3093	5.74e-05	0.00047807
HGCC_9907	8195.84	20987.6	1.3566	6.76e-06	7.04e-05
HGCC_4626	877.798	2156.85	1.2973	2.15e-24	2.62e-22
HGCC_8929	263.971	677.86	1.361	1.77e-06	2.1e-05
HGCC_12191	2740.36	7329.92	1.4195	1.74e-27	2.79e-25
HGCC_1265	1736.87	5097.1	1.5531	2.3e-05	0.00021147
HGCC_8151	1997.25	4892.14	1.2923	1.5e-09	3.34e-08
HGCC_2530	12610.2	30879.6	1.292	0.0014762	0.0081903
HGCC_4646	443.184	1084.21	1.2905	0.0065566	0.029066
HGCC_4468	970.837	2374.39	1.2902	0.0068856	0.030317
HGCC_10251	10.6452	94.4011	3.1518	0.009927	0.041103
HGCC_11083	708.111	1937.66	1.4521	5.85e-07	7.71e-06
HGCC_807	66.4756	162.144	1.288	0.0091064	0.038229
HGCC_9877	0	105.989	9.254	1.46e-12	4.92e-11
HGCC_9115	1722.01	4189.18	1.2825	0.0053682	0.024539
HGCC_7983	3335.77	8111.78	1.282	0.0018621	0.0099363
HGCC_5235	3086.86	7637.17	1.3069	0.00019275	0.0014007
HGCC_3735	0	77.7139	8.8082	7.7e-10	1.79e-08
HGCC_6525	191.375	464.931	1.2805	0.0058819	0.026517
HGCC_11706	124.326	301.899	1.2783	0.0010007	0.0058667
HGCC_9565	240.03	535.36	1.1566	1.7e-06	2.03e-05
HGCC_8467	740.203	1795.07	1.2777	8.32e-10	1.92e-08
HGCC_3453	2261.52	5600.56	1.3082	1.86e-07	2.73e-06
HGCC_5461	194.181	833.831	2.1022	7.51e-05	0.00060632
HGCC_2876	42.9835	125.286	1.5454	2.73e-05	0.00024712
HGCC_7197	4098.68	11978.5	1.5472	8.96e-17	5.15e-15
HGCC_12343	626.444	1831.16	1.5479	3.83e-14	1.6e-12
HGCC_186	420.993	1027.49	1.287	0.00010428	0.00081005
HGCC_13102	32.298	172.738	2.4208	1.44e-05	0.00013889
HGCC_1492	42979	99801.8	1.2154	0.0015194	0.0083839
HGCC_950	285.927	691.759	1.2746	5.67e-05	0.00047268
HGCC_1698	2593.75	6464.36	1.3174	2.63e-06	3.01e-05
HGCC_2421	971.872	2415.22	1.3133	0.0023182	0.01196
HGCC_5705	159.289	384.865	1.2726	0.00040134	0.0026808
HGCC_8206	227.929	550.484	1.2723	9.73e-15	4.46e-13
HGCC_282	231.283	558.435	1.2723	9.15e-07	1.17e-05
HGCC_4142	1215.13	2933.37	1.2716	1.79e-08	3.24e-07
HGCC_10100	311.872	886.88	1.5077	6.85e-06	7.12e-05
HGCC_4702	743.533	1953.5	1.3938	2.55e-12	8.29e-11
HGCC_4320	167.239	402.427	1.2655	0.002202	0.011448
HGCC_386	350.417	848.636	1.2755	4.56e-19	3.38e-17
HGCC_12154	30.9834	74.5278	1.272	0.0092466	0.038701
HGCC_7992	51275.2	123265	1.2654	0.002847	0.014263
HGCC_3521	358.41	861.774	1.2655	0.0001568	0.0011649
HGCC_3484	830.969	1953.42	1.2336	2.69e-09	5.73e-08
HGCC_10314	3365.01	8089.27	1.2653	2.53e-07	3.61e-06
HGCC_13091	7570.08	21614.9	1.5136	0.00049237	0.003201
HGCC_2617	4673.1	11238.7	1.266	5.53e-06	5.88e-05
HGCC_7439	85.3139	205.013	1.2657	0.00092463	0.0054891
HGCC_12699	697.695	1681.33	1.2687	4.14e-05	0.00035566
HGCC_7872	1371.97	2816.96	1.0378	0.00066463	0.0041281
HGCC_7245	90.5207	217.343	1.2634	0.0019362	0.010269
HGCC_5733	799.643	1934.14	1.2746	5.05e-05	0.00042621
HGCC_11626	3774.61	8978.6	1.2501	8.43e-05	0.00067015
HGCC_8035	8032.08	17754	1.1443	2.81e-14	1.2e-12
HGCC_4414	226.08	542.193	1.262	0.001599	0.008744
HGCC_1693	4066.7	9736.64	1.2595	0.0039854	0.019022
HGCC_2010	38.2446	209.208	2.4498	9.13e-05	0.00071839
HGCC_9682	4290.29	10138.8	1.2407	5.54e-08	9.04e-07
HGCC_12852	1749.44	4188.6	1.2597	0.00022448	0.0016035
HGCC_9474	30.2284	189.927	2.6532	0.00010131	0.00078863
HGCC_11305	8.59398	87.9703	3.3535	0.0083264	0.035433
HGCC_14032	2117.68	5146.95	1.2812	0.00064351	0.0040171
HGCC_6887	4768.72	11387.3	1.2557	0.00042302	0.0028067
HGCC_826	3399.92	8118.33	1.2557	0.00013462	0.0010163
HGCC_4406	844.453	2013.82	1.2537	0.0013268	0.0074685
HGCC_7727	337.627	804.835	1.2539	2.04e-05	0.00019065
HGCC_3405	638.313	1523.24	1.2547	0.00048586	0.0031636
HGCC_12369	80.714	192.197	1.2495	0.0036825	0.017789
HGCC_3796	998.032	2324.99	1.2205	6.13e-20	5.01e-18
HGCC_4217	43.3471	103.208	1.2542	0.0012617	0.0071545
HGCC_10267	430.433	1024.28	1.2505	0.0017797	0.0095714
HGCC_14135	2266.77	5389.52	1.2495	0.0018937	0.010073
HGCC_10293	431.028	1901.79	2.1417	1.28e-06	1.58e-05
HGCC_13827	123.135	292.616	1.2464	8.38e-07	1.07e-05
HGCC_871	4.16072	29.309	2.8211	0.0037035	0.01787
HGCC_5281	582.021	1382.91	1.2484	5.71e-06	6.05e-05
HGCC_10020	228.871	543.198	1.2464	0.0011078	0.0063899
HGCC_5287	2143.45	5084.87	1.2462	3.65e-05	0.00031867
HGCC_2628	536.116	1270.81	1.2448	0.0063179	0.028168
HGCC_869	221.199	1187.49	2.4244	0.0066598	0.029461
HGCC_4138	22.2481	188.879	3.0849	0.0014956	0.0082795
HGCC_2314	2381.6	6732.01	1.499	0.00037657	0.0025325
HGCC_13783	60.1287	141.79	1.2375	0.00011611	0.00089126
HGCC_3606	144.988	341.657	1.2375	5.7e-11	1.57e-09
HGCC_13823	463.651	1092.38	1.2366	1.88e-13	7.15e-12
HGCC_269	1025	2414.69	1.2367	1.08e-23	1.24e-21
HGCC_4141	4544.95	10698.1	1.235	6.37e-05	0.00052455
HGCC_11407	7001.08	16430	1.2306	0.0019363	0.010269
HGCC_3590	92.9799	801.241	3.1084	1.27e-20	1.11e-18
HGCC_2744	839.427	2767.68	1.721	1.11e-08	2.1e-07
HGCC_7729	325.889	1191.07	1.8699	3.17e-05	0.00028179
HGCC_11881	199.473	467.814	1.2303	4.23e-08	7.06e-07
HGCC_11414	919.894	2186.85	1.2496	3.13e-08	5.38e-07
HGCC_14943	5491.08	12694.2	1.209	0.0084458	0.03585
HGCC_12683	62.8827	146.832	1.2234	0.00016035	0.0011885
HGCC_9706	316.263	738.427	1.2229	0.011942	0.047984
HGCC_11476	4245.49	9905.11	1.2222	1.51e-05	0.00014525
HGCC_1452	37918	88419.7	1.2215	0.00032639	0.0022312
HGCC_5001	4438.81	10782.7	1.2804	3.94e-07	5.38e-06
HGCC_6059	852.444	2315.17	1.4412	1.6e-17	1.01e-15
HGCC_3021	327.767	763.843	1.2206	0.0016581	0.0090169
HGCC_11978	7578.68	17640.5	1.2188	0.00085744	0.0051531
HGCC_5498	1099.1	2539.84	1.2085	7.88e-05	0.00063268
HGCC_12049	169.301	733.206	2.1141	0.00012684	0.00096479
HGCC_2527	10388.7	24151.5	1.2171	0.0011574	0.006631
HGCC_6463	1383.91	3954.18	1.5146	6.11e-08	9.91e-07
HGCC_11861	311.742	728.01	1.2233	0.0027628	0.013912
HGCC_8318	92.3794	278.98	1.5921	4e-05	0.00034538
HGCC_2336	439.036	1019.62	1.2152	1.53e-06	1.85e-05
HGCC_216	413.009	1308.98	1.6645	1.52e-05	0.00014613
HGCC_9976	545.367	1204.23	1.1434	4.05e-07	5.5e-06
HGCC_5102	2576.22	5969.76	1.2124	0.00095803	0.0056583
HGCC_12063	99.4667	231.775	1.222	5.57e-05	0.00046516
HGCC_10164	225.962	523.49	1.2121	0.0030343	0.015085
HGCC_12849	1634.97	4294.49	1.3933	4.36e-06	4.74e-05
HGCC_9129	1098.78	2545.95	1.2124	2.28e-09	4.92e-08
HGCC_3414	64.4111	430.206	2.7413	5.38e-24	6.31e-22
HGCC_4882	2116.79	4787.32	1.1772	9.79e-12	2.98e-10
HGCC_11656	616.005	1580.54	1.3593	6.78e-05	0.00055326
HGCC_5782	2058.57	5088.87	1.3055	6.25e-06	6.57e-05
HGCC_6856	1059.88	2449.14	1.2082	0.00014954	0.0011172
HGCC_9096	0	71.6055	8.6882	0.0029232	0.014613
HGCC_357	756.444	1746.78	1.2073	0.0026209	0.013306
HGCC_10709	980.93	2716.43	1.4698	2.78e-06	3.17e-05
HGCC_5117	823.787	1901.48	1.2073	7.45e-07	9.66e-06
HGCC_12993	288.722	666.132	1.2068	3.47e-08	5.91e-07
HGCC_1209	405.992	937.302	1.2069	0.0077263	0.033277
HGCC_13989	0	25.3843	7.1943	5.17e-05	0.00043541
HGCC_4279	1667.38	3788.94	1.1843	0.0053852	0.024598
HGCC_5304	2903.37	6690.28	1.2043	4.51e-08	7.48e-07
HGCC_3407	4272.77	9844.74	1.2042	0.0017152	0.0092629
HGCC_12926	4461.36	10270.8	1.203	8.01e-08	1.27e-06
HGCC_2680	95.9109	368.829	1.9426	0.0013407	0.0075302
HGCC_3109	964.448	2007.48	1.0575	2.07e-05	0.00019301
HGCC_1691	88.0026	253.867	1.5271	3.27e-05	0.00028984
HGCC_3739	7436.43	16385.2	1.1397	2.53e-19	1.94e-17
HGCC_10895	4211.69	9212.8	1.1292	0.009412	0.039271
HGCC_5553	334.995	768.74	1.1979	5.37e-07	7.12e-06
HGCC_8643	2606.14	5979.11	1.198	0.0042247	0.019968
HGCC_1133	70.3059	217.521	1.6305	0.011856	0.047694
HGCC_1910	467.455	1022.03	1.1291	6.74e-09	1.33e-07
HGCC_4485	988.518	2312.46	1.226	0.0039325	0.018805
HGCC_9977	212.194	483.732	1.1892	6.56e-05	0.00053816
HGCC_3771	7044.65	16112.9	1.1936	1.03e-05	0.00010294
HGCC_6439	1550.07	3512.02	1.1801	1.99e-06	2.34e-05
HGCC_1531	0.301514	53.8094	7.3164	4.25e-06	4.65e-05
HGCC_10896	41.9872	95.4436	1.1864	0.0048713	0.022552
HGCC_8682	411.862	1293.34	1.6507	2.24e-05	0.00020677
HGCC_12510	41.6402	96.2358	1.2077	0.00064055	0.0040045
HGCC_5860	1262.78	3137.63	1.3129	0.0010713	0.0062158
HGCC_10032	289.755	1466.06	2.3389	4.22e-12	1.34e-10
HGCC_12447	79.5242	385.07	2.2748	6.05e-06	6.37e-05
HGCC_183	2414.27	5490.12	1.1852	7.07e-06	7.33e-05
HGCC_13436	3434.49	7904.81	1.2026	2.42e-09	5.19e-08
HGCC_9261	5406.34	12345	1.1912	1.42e-05	0.00013743
HGCC_3775	171.061	389.045	1.1847	0.0062219	0.027818
HGCC_5069	480.046	1131.13	1.2362	0.0016861	0.0091399
HGCC_8236	1025.42	3011.79	1.5543	7.42e-11	2.01e-09
HGCC_13692	26.3603	59.8389	1.1784	0.0062867	0.028055
HGCC_57	4152.46	10624.4	1.3554	8.05e-19	5.83e-17
HGCC_9771	682.646	2917.64	2.0955	8.77e-30	1.65e-27
HGCC_3480	1657.43	4046.02	1.2874	2e-06	2.35e-05
HGCC_13320	285.649	862.41	1.5939	0.0016876	0.0091464
HGCC_4799	12.6116	35.7186	1.5	0.0059988	0.026964
HGCC_398	7.44951	37.4924	2.3277	0.00056843	0.003621
HGCC_13371	1060.95	3636.1	1.7771	5.42e-11	1.5e-09
HGCC_4865	3521.37	7946.8	1.1743	0.0030343	0.015085
HGCC_2059	369.394	833.559	1.1737	8.19e-05	0.00065468
HGCC_12511	17565.6	39633	1.1739	0.0018021	0.0096701
HGCC_11455	538.254	3058.22	2.5063	1.49e-08	2.74e-07
HGCC_1394	139.418	284.26	1.0268	0.0037643	0.018127
HGCC_2638	227.803	513.044	1.1729	4.5e-07	6.05e-06
HGCC_8639	3049.93	6861.31	1.1697	6.81e-07	8.89e-06
HGCC_8762	147.363	320.36	1.1204	1.72e-07	2.55e-06
HGCC_2431	9094.69	28605.4	1.6532	3.38e-05	0.00029801
HGCC_6480	51.2736	109.273	1.09	0.0020465	0.010755
HGCC_4706	688.559	1547.15	1.1677	0.003365	0.016491
HGCC_11267	1.90004	166.991	6.4611	7.65e-08	1.21e-06
HGCC_1962	627.687	1267.27	1.0138	0.0010858	0.0062868
HGCC_2862	0	477.736	11.426	1.33e-14	5.96e-13
HGCC_10759	3009.73	7840.54	1.3813	7.73e-05	0.00062231
HGCC_3514	2395.7	5369.29	1.1642	0.00082185	0.0049631
HGCC_3913	222.775	513.659	1.2052	0.0042766	0.020191
HGCC_5255	101.791	348.978	1.7763	0.0017351	0.0093612
HGCC_2646	5349	11981.8	1.1635	0.00098988	0.0058183
HGCC_11532	66.6523	159.499	1.2557	0.011558	0.046697
HGCC_4549	96.0262	369.982	1.9447	5.35e-08	8.75e-07
HGCC_6842	202.189	516.061	1.3514	0.0033413	0.016388
HGCC_8471	4116.08	9183.8	1.1578	0.00054347	0.0034894
HGCC_13051	1275.95	2827.62	1.148	2.63e-21	2.43e-19
HGCC_2393	1154.47	2569.84	1.1544	0.0025046	0.012809
HGCC_14327	2708.55	6012.12	1.1503	0.00064088	0.0040058
HGCC_10566	1708.16	4537.44	1.4094	0.0005667	0.0036121
HGCC_13431	6223.68	14144	1.1843	0.0040645	0.019323
HGCC_14889	587.301	1374.24	1.2256	1.31e-15	6.75e-14
HGCC_7896	1185.4	4119.04	1.7968	8.41e-20	6.74e-18
HGCC_8201	984.214	2427.08	1.3021	0.0051266	0.023568
HGCC_1135	1.22121	14.0072	3.4963	0.012334	0.049269
HGCC_11043	694.887	1540.26	1.1481	0.0012194	0.0069499
HGCC_763	26.6144	122.262	2.1981	5.54e-07	7.33e-06
HGCC_4022	234.676	696.933	1.5702	0.0023877	0.012267
HGCC_13739	274.012	914.014	1.7377	0.0014069	0.0078454
HGCC_4883	3777.15	9241.88	1.2908	0.00022437	0.0016031
HGCC_9707	97.8702	215.425	1.1375	0.0020706	0.010868
HGCC_14256	54.689	115.991	1.0847	0.0030859	0.015299
HGCC_11987	215.859	469.144	1.119	0.0018671	0.0099584
HGCC_10253	650.356	2963.31	2.1879	9.11e-06	9.21e-05
HGCC_9714	4.79406	27.2805	2.5185	0.0057573	0.026036
HGCC_7943	0	253.29	10.511	2.81e-12	9.06e-11
HGCC_5740	427.14	1050.13	1.2977	0.0051109	0.023518
HGCC_12772	0	98.1169	9.1432	5.81e-11	1.6e-09
HGCC_2025	456.868	1391.27	1.6063	1.03e-07	1.59e-06
HGCC_5131	328.359	903.809	1.4604	3.77e-12	1.2e-10
HGCC_3479	1359.41	2997.15	1.1406	0.001683	0.009126
HGCC_3710	1084.06	2386.52	1.1383	0.00011786	0.00090342
HGCC_86	288.804	627.657	1.1202	4.12e-05	0.00035397
HGCC_14085	704.372	1636.26	1.2164	1.53e-11	4.53e-10
HGCC_11661	0	67.1869	8.5969	0.0036207	0.017528
HGCC_2332	4646.46	9492.68	1.0306	0.00096309	0.0056822
HGCC_5018	303.457	667.157	1.1361	0.0086636	0.036641
HGCC_15150	97.2681	267.851	1.4603	0.00012343	0.00094139
HGCC_627	7.82301	171.362	4.456	0.011313	0.045855
HGCC_3798	155.086	357.847	1.2043	1.82e-08	3.29e-07
HGCC_4911	258.523	825.843	1.6758	6.38e-05	0.00052567
HGCC_6657	1933.59	4538.3	1.2308	0.00019747	0.0014316
HGCC_9401	381.51	828.841	1.1197	7.02e-05	0.00057069
HGCC_14903	29.7612	113.883	1.9399	0.00019062	0.0013866
HGCC_6457	595.898	1328.44	1.1563	1.08e-07	1.66e-06
HGCC_9437	271.38	613.56	1.1779	0.00062665	0.0039308
HGCC_2011	0	12.4839	6.1669	0.0072753	0.031704
HGCC_318	144.844	1367.46	3.2389	0.00038051	0.0025544
HGCC_3834	7901.3	17282.2	1.1291	0.0072523	0.031629
HGCC_4136	55.8797	137.618	1.2988	0.0056959	0.025796
HGCC_10753	2210.73	5086.52	1.2022	0.006625	0.029324
HGCC_6710	7.40403	432.4	5.8582	1.2e-20	1.05e-18
HGCC_7620	4613.42	10065	1.1254	0.00060963	0.0038348
HGCC_12953	11230.9	24533	1.1272	0.0028166	0.01414
HGCC_7059	331.745	2709.74	3.0298	9.64e-05	0.00075437
HGCC_5551	0	25.3981	7.194	1.25e-05	0.00012235
HGCC_1244	54.8907	119.695	1.1251	0.0081703	0.034897
HGCC_6092	471.173	1027.32	1.1243	0.0010303	0.0060161
HGCC_12082	62.927	137.203	1.1248	0.0012586	0.0071429
HGCC_10799	1095.73	2388.42	1.124	1.54e-05	0.00014769
HGCC_2496	368.527	855.766	1.2154	1.17e-05	0.00011554
HGCC_3138	1168.03	2591.88	1.1499	2.99e-08	5.18e-07
HGCC_11469	513.709	1590.23	1.63	3.26e-08	5.6e-07
HGCC_361	795.312	1759.51	1.1454	0.0016931	0.0091676
HGCC_13016	819.058	2111.71	1.3662	3.8e-06	4.19e-05
HGCC_11360	662.328	1438.46	1.1189	2.06e-07	2.99e-06
HGCC_155	678.989	2821.05	2.0548	0.0015336	0.0084485
HGCC_1594	1552	3358.79	1.1138	0.00014647	0.0010969
HGCC_4454	688.31	3463.92	2.3311	2.01e-05	0.00018836
HGCC_1623	3269.52	6540.37	1.0004	4e-07	5.44e-06
HGCC_11026	428.13	1199.38	1.4863	0.00079156	0.0048106
HGCC_7048	276.988	599.626	1.1151	0.00072327	0.0044487
HGCC_8216	0	182.849	10.041	0.00024773	0.0017539
HGCC_9036	2836.35	6139.56	1.1141	2.32e-05	0.0002133
HGCC_2612	12269.3	26817.7	1.1281	0.0082664	0.035218
HGCC_12889	287.593	622.122	1.1138	1.44e-06	1.76e-05
HGCC_30	2819.91	6096.17	1.1123	1.55e-06	1.87e-05
HGCC_10437	922.813	1993.55	1.1111	0.0034782	0.016951
HGCC_4303	861.607	1859.42	1.1095	2.56e-08	4.5e-07
HGCC_3824	856.624	1848.06	1.1091	3.21e-05	0.00028453
HGCC_6769	142.097	345.518	1.2828	0.0015635	0.0085913
HGCC_11372	1336.58	3731.44	1.4811	3.61e-05	0.00031621
HGCC_14536	8.40635	52.184	2.6324	0.00042364	0.0028091
HGCC_7149	369.184	1706.35	2.2081	6.6e-16	3.54e-14
HGCC_2746	1384.9	2971.59	1.1012	2.57e-08	4.5e-07
HGCC_8393	65.4712	253.475	1.9551	4.07e-05	0.0003511
HGCC_11284	2349.79	5036.23	1.0998	0.0012764	0.0072187
HGCC_574	153.796	380.992	1.3093	0.00014743	0.0011039
HGCC_13425	49.8212	115.232	1.2096	0.010544	0.043253
HGCC_3806	2748.99	5889.69	1.0992	3.91e-05	0.00033888
HGCC_12500	331.427	709.727	1.0982	0.00039394	0.0026351
HGCC_9425	29.7992	63.6826	1.0934	0.010853	0.044328
HGCC_1464	51.364	272.466	2.408	0.0067284	0.029718
HGCC_7617	197.863	502.903	1.3468	0.0003117	0.0021404
HGCC_7542	857.244	1867.12	1.1234	3.18e-05	0.00028211
HGCC_9791	65.2965	139.37	1.0912	0.00040054	0.0026766
HGCC_4523	752.96	2529.7	1.7481	7.01e-07	9.13e-06
HGCC_13908	119.737	709.639	2.5669	5.97e-07	7.85e-06
HGCC_2770	60.0725	563.174	3.2279	4.25e-08	7.08e-07
HGCC_10016	2701.69	5752.7	1.0905	1.07e-10	2.84e-09
HGCC_7696	0	161.444	9.8615	3.68e-06	4.06e-05
HGCC_11061	1077.96	2292.46	1.0884	1.47e-06	1.79e-05
HGCC_1114	227.165	483.065	1.0871	0.00035971	0.0024313
HGCC_2290	1.26669	23.6627	4.2284	0.010685	0.043722
HGCC_11265	1241.04	2637.52	1.0874	0.00070882	0.0043719
HGCC_9229	2517	5344.07	1.0862	0.00018987	0.0013825
HGCC_3332	644.717	1369.52	1.0862	1.06e-05	0.0001057
HGCC_14080	305.692	647.029	1.0812	5.75e-06	6.08e-05
HGCC_6734	1359.56	2877.14	1.0816	0.00014196	0.0010665
HGCC_12213	157.763	333.717	1.0804	0.00039823	0.0026617
HGCC_9473	142.583	326.888	1.1973	0.00028262	0.0019661
HGCC_9566	47.1986	281.411	2.5747	4.97e-07	6.63e-06
HGCC_14108	2441.05	6195.77	1.3438	0.0056149	0.025491
HGCC_15118	314.986	731.188	1.2146	0.0073455	0.031939
HGCC_1728	155.165	345.61	1.1568	0.0054952	0.025036
HGCC_12461	1840.03	3875.43	1.0745	1.17e-05	0.00011574
HGCC_11296	663.488	1343.86	1.018	1.26e-07	1.91e-06
HGCC_782	1720.34	5195.14	1.5944	0.0029318	0.01465
HGCC_12739	0	48.3529	8.1223	0.0068777	0.030294
HGCC_5894	831.644	3651.92	2.1347	2.27e-17	1.41e-15
HGCC_9307	988.176	2120.42	1.1013	8.86e-11	2.37e-09
HGCC_4084	425.336	893.73	1.0709	4.59e-06	4.96e-05
HGCC_104	4603.61	9681.4	1.0724	0.0015999	0.0087459
HGCC_2056	6041.03	12695	1.0713	1.82e-18	1.25e-16
HGCC_11514	1944.19	4066.24	1.0644	0.0018101	0.009705
HGCC_5712	226.847	475.452	1.0664	7.36e-07	9.55e-06
HGCC_5688	547.228	1146.01	1.0662	0.0022474	0.011646
HGCC_13701	634.857	1329.27	1.0659	4.16e-05	0.00035776
HGCC_7490	2474.03	5179.9	1.0659	2.15e-10	5.45e-09
HGCC_4516	191.042	1457.6	2.9315	4.28e-06	4.67e-05
HGCC_5594	1732.72	3567.35	1.0419	9.04e-07	1.15e-05
HGCC_10814	2213.99	4632.99	1.0652	4.14e-08	6.93e-07
HGCC_10313	20.6565	102.096	2.3074	0.0092873	0.038833
HGCC_10371	852.383	1783.16	1.0652	2.85e-15	1.41e-13
HGCC_3154	117.457	245.552	1.0637	0.0015927	0.0087165
HGCC_3312	277.548	638.954	1.2039	2.82e-10	7.04e-09
HGCC_11620	2356.05	4903.8	1.0576	7.48e-07	9.69e-06
HGCC_8582	146.132	305.14	1.0608	0.00022147	0.0015843
HGCC_3794	10697.8	29706.4	1.4734	9.75e-13	3.34e-11
HGCC_4076	886.266	1807.76	1.0284	5.13e-11	1.42e-09
HGCC_5577	10935.8	22797.7	1.0598	1.67e-05	0.00015902
HGCC_1963	993.509	2250.37	1.1797	0.0019654	0.010397
HGCC_8254	2107.05	4388.53	1.0584	0.00027848	0.0019409
HGCC_6272	0.325959	9.26572	4.7771	0.0078438	0.033696
HGCC_10513	6928.86	19277.5	1.4762	7.76e-08	1.23e-06
HGCC_5365	359.374	833.579	1.2129	2.23e-05	0.00020584
HGCC_9296	78.0766	161.997	1.0536	0.0014392	0.0080015
HGCC_8234	100.877	230.758	1.192	0.0001043	0.00081005
HGCC_13497	3.25959	74.7012	4.5253	0.005765	0.026067
HGCC_2791	14245.4	29665.9	1.0583	0.0074667	0.032357
HGCC_384	494.56	1024.65	1.0506	0.011623	0.046906
HGCC_1731	0	281.615	10.664	0.00010605	0.00082177
HGCC_13883	9.68098	256.603	4.7308	0.0010625	0.0061711
HGCC_9347	688.341	1405.51	1.0297	0.0058041	0.026215
HGCC_14363	197.89	686.88	1.7958	0.010926	0.044541
HGCC_14676	31.6621	161.924	2.3542	6.96e-13	2.44e-11
HGCC_5315	226.722	467.503	1.0436	0.00012829	0.0009741
HGCC_254	564.437	1314.2	1.219	0.005421	0.024745
HGCC_6474	0	37.5107	7.7558	2.01e-06	2.36e-05
HGCC_10978	23.3243	99.6928	2.0973	0.0026713	0.01353
HGCC_8792	100.454	1071	3.4151	7.9e-09	1.53e-07
HGCC_9169	1270.32	2614.8	1.0414	0.0006414	0.0040076
HGCC_2727	1001.3	2869.75	1.519	1.11e-06	1.39e-05
HGCC_9077	1528.44	3143.26	1.0401	4.36e-09	8.91e-08
HGCC_2288	345.293	710.109	1.0395	0.00018734	0.0013656
HGCC_4407	1346.6	2768.91	1.0398	6.88e-21	6.14e-19
HGCC_7734	685.651	1988.43	1.5359	7.99e-08	1.26e-06
HGCC_1812	1744.61	3578.79	1.0365	0.00011616	0.00089142
HGCC_4924	1073.59	2196.22	1.0325	0.0020561	0.010795
HGCC_2185	1003.39	2067.5	1.0431	0.0076909	0.033204
HGCC_11717	1705.59	3544.45	1.0554	2.05e-05	0.00019122
HGCC_3045	5695.33	11572.6	1.0229	0.0049722	0.022971
HGCC_2036	332.411	679.388	1.0307	7.75e-08	1.23e-06
HGCC_8803	20.5093	54.5255	1.4073	0.0027912	0.014029
HGCC_13069	84.6714	173.018	1.0299	2.17e-05	0.00020178
HGCC_6412	12660.5	31307.9	1.3062	0.0010592	0.0061538
HGCC_15295	1558.81	3434.59	1.1396	0.004668	0.02176
HGCC_7956	1253.29	2558.22	1.0292	1.12e-08	2.12e-07
HGCC_3801	0	55.7055	8.3255	0.0077482	0.033344
HGCC_9353	190.73	389.118	1.0287	0.0058243	0.026282
HGCC_3885	663.832	1442.7	1.1198	0.0064437	0.028646
HGCC_2451	773.584	1577.38	1.0278	1.43e-07	2.14e-06
HGCC_12765	57.1917	229.479	2.0031	0.0003172	0.0021725
HGCC_1457	92.777	188.791	1.0244	0.0052874	0.024231
HGCC_2031	648.951	1672.64	1.3665	2.81e-17	1.72e-15
HGCC_497	683.726	1390.39	1.0238	0.0032355	0.015951
HGCC_4774	2364.32	4901.49	1.0517	0.007082	0.031006
HGCC_10274	1124.8	2366.36	1.0728	5.23e-05	0.00044007
HGCC_7175	3943.62	8006.9	1.0217	8.29e-05	0.00066067
HGCC_280	177.339	359.313	1.0175	7.7e-08	1.22e-06
HGCC_6716	340.785	1005.91	1.5612	9.19e-05	0.00072241
HGCC_11406	1121.24	2269.3	1.0169	0.0033005	0.016222
HGCC_8607	41.157	139.614	1.7611	0.0031157	0.015431
HGCC_10408	341.105	689.955	1.0162	0.00053052	0.0034152
HGCC_9363	24.9748	101.168	2.0148	0.00030433	0.0020963
HGCC_10310	306.379	619.478	1.0152	0.0052188	0.023959
HGCC_646	129.743	282.94	1.1257	0.012345	0.049289
HGCC_9117	440.083	1253.49	1.5101	0.0070535	0.030909
HGCC_12141	62.9034	127.091	1.0156	0.0024659	0.012638
HGCC_6274	967.12	1953.12	1.0139	0.0040796	0.019381
HGCC_5601	260.965	878.417	1.7514	0.00029965	0.0020679
HGCC_15088	104.547	210.911	1.0124	0.00041528	0.002763
HGCC_7870	46.2027	206.731	2.1623	0.0099189	0.04108
HGCC_15180	26.5445	72.6459	1.4491	0.0017131	0.0092532
HGCC_14616	194.285	391.466	1.0109	0.00018937	0.0013795
HGCC_3899	1857.48	4954.83	1.4154	0.0013951	0.0077901
HGCC_7842	50.9014	289.196	2.5062	9.9e-05	0.00077223
HGCC_1129	343.657	1222.08	1.8306	1.43e-05	0.00013806
HGCC_8962	1375.78	2765.45	1.0073	1.27e-08	2.37e-07
HGCC_3594	0	38.549	7.7957	0.012436	0.049589
HGCC_9193	308.829	642.002	1.0569	3.32e-06	3.7e-05
HGCC_4114	17.3511	192.758	3.4752	0.0047726	0.022162
HGCC_2186	1250.38	3655.03	1.5475	0.0091998	0.038544
HGCC_7231	862.903	1739.27	1.011	0.00013082	0.00099186
HGCC_6246	0	38.0228	7.7752	0.012412	0.049512
HGCC_739	1725.99	3914.27	1.1812	0.0014974	0.0082879
HGCC_121	1221.49	2452.11	1.0059	2e-08	3.6e-07
HGCC_252	2469.34	5000.2	1.0178	0.012443	0.04961
HGCC_8188	11.1738	70.2743	2.6461	6e-05	0.00049834
HGCC_3827	9220.35	18623	1.0142	1.02e-10	2.72e-09
HGCC_7975	0	79.9571	8.8462	2.94e-08	5.09e-07
HGCC_1016	522.019	1045.61	1.0019	0.0019825	0.010471
HGCC_12491	1922.05	3848.39	1.0015	0.0063376	0.028241
HGCC_6392	4506.13	9060.3	1.0076	0.0028117	0.014122
HGCC_6397	805.424	1611.41	1.0005	0.00025351	0.0017899
HGCC_1065	159.698	0	-9.7533	0.00045298	0.0029824
HGCC_11315	30.7048	0	-7.3743	7.08e-06	7.33e-05
HGCC_11338	43.7341	0	-7.8849	1.88e-07	2.75e-06
HGCC_1138	9.84075	0	-5.7324	0.0074726	0.032375
HGCC_11668	11.7836	0	-5.9936	0.0048389	0.022429
HGCC_13112	87.2311	0	-8.8808	1.13e-10	2.99e-09
HGCC_13165	80.7331	0	-8.7692	1.35e-05	0.00013099
HGCC_13207	13.8034	0	-6.2213	0.001705	0.0092183
HGCC_13230	19.5094	0	-6.7203	0.00014633	0.0010961
HGCC_13737	16.7426	0	-6.4995	0.0033465	0.016409
HGCC_14706	19.6932	0	-6.7334	0.00021976	0.0015738
HGCC_14947	21.6337	0	-6.8696	6.4e-05	0.00052695
HGCC_2581	24.5826	0	-7.0532	0.00012365	0.0009429
HGCC_3164	9.44733	0	-5.674	0.0073178	0.031844
HGCC_3236	375.259	0	-10.986	2.82e-11	8.08e-10
HGCC_3689	19.6845	0	-6.733	0.0027316	0.013787
HGCC_4190	13.7165	0	-6.2125	0.0025223	0.012886
HGCC_7739	21.4252	0	-6.8549	0.00046563	0.0030512
HGCC_7802	130.63	0	-9.4634	8.08e-13	2.8e-11
HGCC_7805	9.38328	0	-5.6646	0.0079562	0.034117
HGCC_834	9.88376	0	-5.7385	0.0097489	0.040491
HGCC_847	17.1807	0	-6.5373	0.00040295	0.0026905
HGCC_11780	9150.59	4570.61	-1.0016	5.63e-05	0.00047003
HGCC_1185	4177.93	2036.02	-1.0372	0.00095132	0.0056256
HGCC_13203	16339.3	8149.22	-1.0036	0.011408	0.046174
HGCC_4253	1008.35	395.339	-1.3499	0.012387	0.049429
HGCC_3487	87.989	40.3017	-1.1314	0.006571	0.029119
HGCC_4304	4030.66	2005.22	-1.0074	4.75e-05	0.00040252
HGCC_4294	16841.2	8371	-1.0085	0.007231	0.03156
HGCC_4907	3516	1747.63	-1.009	2.74e-10	6.86e-09
HGCC_6164	8497.22	3765.16	-1.1745	2.18e-07	3.15e-06
HGCC_129	5905.25	2597.67	-1.1847	0.00044979	0.0029632
HGCC_10464	3452.99	189.764	-4.1853	6.93e-14	2.81e-12
HGCC_2404	1256.19	559.838	-1.1659	0.0026484	0.013432
HGCC_6036	3490.22	1731.25	-1.0116	0.0036132	0.017495
HGCC_3652	2171.87	1077.26	-1.0122	0.00012728	0.00096743
HGCC_7898	181.982	90.2443	-1.0103	0.00036727	0.0024762
HGCC_3746	7473.51	3471.37	-1.1066	6.84e-12	2.12e-10
HGCC_8544	11658	5773.5	-1.0137	1.09e-07	1.67e-06
HGCC_15037	22899.3	11339.3	-1.014	4.88e-12	1.54e-10
HGCC_12650	15402.4	7347.18	-1.0679	5.79e-22	5.82e-20
HGCC_10015	244.198	120.898	-1.0115	6.45e-05	0.00053077
HGCC_5411	5790.33	2865.28	-1.0153	2.47e-05	0.00022558
HGCC_15000	155.294	76.2883	-1.0238	0.00010273	0.00079899
HGCC_13830	11.2041	0	-5.9207	0.0059042	0.026603
HGCC_9512	985.105	279.2	-1.818	0.00038176	0.0025618
HGCC_6828	8639.16	4265.99	-1.0181	2.21e-07	3.19e-06
HGCC_3345	422.806	208.877	-1.0175	0.011565	0.046709
HGCC_5344	288.206	34.562	-3.0555	6.8e-05	0.00055442
HGCC_14920	342.708	147.169	-1.219	6.61e-05	0.00054125
HGCC_13626	5297.42	2614.73	-1.0186	0.00023847	0.0016963
HGCC_10666	150.369	74.1861	-1.0245	0.0008633	0.0051781
HGCC_3876	247.676	122.188	-1.0177	0.0049731	0.022972
HGCC_2580	79.4738	0	-8.7465	1.23e-08	2.3e-07
HGCC_6847	2001.37	969.155	-1.0466	2.86e-08	4.97e-07
HGCC_12373	4483.15	2208.52	-1.0214	0.00053125	0.003418
HGCC_13162	10478	5020.12	-1.0617	3.67e-06	4.05e-05
HGCC_11003	1529.73	425.773	-1.8457	3.86e-11	1.09e-09
HGCC_425	13789	6777.84	-1.0247	1.96e-06	2.31e-05
HGCC_7976	2621	1018.99	-1.3626	2.52e-13	9.42e-12
HGCC_14070	3262.59	1357.37	-1.2652	0.0090576	0.038057
HGCC_11329	12156.9	5966.96	-1.0268	0.00089706	0.0053462
HGCC_12075	1259.31	617.936	-1.0276	7.49e-06	7.71e-05
HGCC_1482	500.581	245.56	-1.0254	0.00015892	0.0011794
HGCC_13380	10113.1	4956.18	-1.0292	1.39e-11	4.16e-10
HGCC_40	41688.4	20416.7	-1.0299	5.52e-07	7.31e-06
HGCC_15131	625.649	154.032	-2.0227	0.00010546	0.00081793
HGCC_11306	476.269	215.408	-1.1451	0.0013834	0.0077338
HGCC_5956	6568.94	3210.87	-1.0329	0.005641	0.025599
HGCC_8881	4438.51	1686.73	-1.3965	1.68e-12	5.58e-11
HGCC_5768	4555.61	397.062	-3.5205	0.0065588	0.029072
HGCC_11368	20.9395	0.558827	-5.1004	0.0057718	0.026093
HGCC_11001	2377.1	1159.9	-1.0358	2.22e-08	3.96e-07
HGCC_14812	801.667	259.763	-1.6275	1.22e-05	0.00012006
HGCC_7718	2715.66	1324.29	-1.0361	0.00094171	0.0055803
HGCC_10755	8236.12	4101.83	-1.0058	0.0017021	0.0092043
HGCC_14392	703.827	342.948	-1.0388	1.52e-05	0.00014631
HGCC_13134	161.231	78.5267	-1.0341	0.0038026	0.018288
HGCC_2870	5322.71	2631.15	-1.0164	7.09e-05	0.00057626
HGCC_1237	4201.36	2041.64	-1.0413	0.011807	0.04752
HGCC_4686	167.973	62.6209	-1.4222	0.0018878	0.010045
HGCC_7603	232.985	113.003	-1.0483	1.39e-05	0.0001346
HGCC_1059	107.425	37.3753	-1.5127	6.86e-05	0.00055925
HGCC_6637	622.937	310.52	-1.0027	9.1e-05	0.00071625
HGCC_224	3362.64	1628.9	-1.046	0.0021611	0.011267
HGCC_9061	13.7864	0	-6.2196	0.0023287	0.011997
HGCC_12582	990.797	479.445	-1.0468	0.005869	0.026462
HGCC_4528	1424.91	687.698	-1.0513	0.0019061	0.010131
HGCC_14800	190.606	57.7483	-1.7275	4.36e-06	4.74e-05
HGCC_1814	176.176	85.0724	-1.0533	7.31e-05	0.00059143
HGCC_2357	4751.52	2294.29	-1.0508	3.09e-12	9.97e-11
HGCC_14533	147.713	68.3675	-1.1137	0.00027765	0.0019368
HGCC_4693	50.1895	0	-8.0834	0.0097396	0.040469
HGCC_14998	2560.28	1235.84	-1.0512	3.64e-05	0.00031867
HGCC_4603	1261.6	542.425	-1.2173	0.00077364	0.0047128
HGCC_8140	808.846	306.977	-1.3981	0.00029003	0.0020106
HGCC_10019	4159.93	1929.96	-1.108	0.0034661	0.016899
HGCC_7765	301.272	144.989	-1.0546	0.012023	0.048263
HGCC_10782	1218.7	575.4	-1.0831	0.0047008	0.021877
HGCC_3161	372.958	169.979	-1.1306	6.15e-10	1.46e-08
HGCC_1675	574.827	276.406	-1.0584	1.19e-05	0.0001171
HGCC_15082	774.165	177.626	-2.1249	0.0053986	0.024653
HGCC_2999	69502.7	33380	-1.0581	0.0019521	0.010341
HGCC_2057	7554.44	3627.3	-1.0586	6.24e-05	0.00051539
HGCC_10428	99.9455	47.9751	-1.065	0.0053812	0.024583
HGCC_11292	3050.79	1463.12	-1.0606	0.00019029	0.0013849
HGCC_6978	2177.88	1044.29	-1.0611	1.07e-05	0.00010643
HGCC_6632	14080.1	6750.3	-1.0607	7.35e-08	1.17e-06
HGCC_14373	146.877	32.72	-2.1725	0.0057723	0.026093
HGCC_9608	38.2248	3.36596	-3.4619	0.00021698	0.0015565
HGCC_9399	449.328	179.742	-1.3197	6.27e-05	0.00051776
HGCC_13798	330.142	35.3236	-3.2274	6.93e-05	0.00056398
HGCC_1220	21710.7	10384.6	-1.064	5.57e-09	1.12e-07
HGCC_4981	14837.4	7283.1	-1.0266	3.31e-06	3.7e-05
HGCC_6132	136.166	64.9258	-1.0693	0.01195	0.048005
HGCC_1313	648.511	309.153	-1.0694	0.0018471	0.0098715
HGCC_1360	169.581	71.4091	-1.2415	0.0018805	0.010012
HGCC_4909	3995.91	1904.18	-1.0696	0.00072009	0.0044333
HGCC_15165	7869.19	3637.78	-1.1133	1.12e-05	0.00011133
HGCC_8543	612.424	291.701	-1.0698	3.1e-06	3.49e-05
HGCC_4619	4894.08	2329.69	-1.0713	3.83e-12	1.22e-10
HGCC_13637	621.741	286.877	-1.1157	0.003964	0.01893
HGCC_934	283.374	134.876	-1.0737	3.14e-05	0.00027895
HGCC_14095	2067.93	677.052	-1.6113	3.03e-06	3.42e-05
HGCC_3758	3811.49	1810.69	-1.0741	9.21e-08	1.44e-06
HGCC_2251	440.302	209.744	-1.0725	0.010197	0.042033
HGCC_9395	11967.4	5560.96	-1.1057	0.0046329	0.021615
HGCC_4598	5382.39	2554.84	-1.0753	3.45e-15	1.69e-13
HGCC_9775	54.5985	8.00109	-2.7718	0.0004289	0.0028395
HGCC_5322	1621.89	612.408	-1.4049	0.00087112	0.0052185
HGCC_11673	2072.92	981.868	-1.0785	6.51e-06	6.81e-05
HGCC_3757	132.177	64.1421	-1.0376	0.0044737	0.020981
HGCC_15228	259.202	44.2921	-2.5541	0.00026805	0.0018784
HGCC_7074	147.638	69.9	-1.0814	0.0019627	0.010387
HGCC_6642	5318.18	2338.29	-1.1856	3.08e-35	8.6e-33
HGCC_1931	100.319	47.4485	-1.0789	0.011394	0.046128
HGCC_11774	9402.47	4414.42	-1.091	0.00026457	0.0018575
HGCC_12752	303.805	143.624	-1.081	0.00059947	0.0037843
HGCC_10283	137.101	64.798	-1.0807	0.0022962	0.011865
HGCC_6418	584.554	276.272	-1.0816	0.00079192	0.0048119
HGCC_1359	2222.95	1016.53	-1.1292	1.22e-08	2.29e-07
HGCC_14864	1632.87	770.391	-1.0836	0.0002562	0.0018055
HGCC_8344	1186.82	559.68	-1.0835	1.98e-08	3.56e-07
HGCC_13098	1071.02	502.385	-1.0911	1.54e-05	0.00014811
HGCC_7633	602.327	262.183	-1.1985	0.0074979	0.032467
HGCC_11002	4232.44	1938.32	-1.1269	1.14e-21	1.11e-19
HGCC_14809	6302.68	2968.39	-1.0866	6.57e-11	1.79e-09
HGCC_14459	328.36	120.255	-1.4441	3.75e-06	4.14e-05
HGCC_12921	48223.8	22694.8	-1.0874	0.0063391	0.028244
HGCC_14064	153.241	72.0618	-1.0937	0.001955	0.010355
HGCC_5138	22809.5	10713.6	-1.0903	2.88e-09	6.11e-08
HGCC_10869	2069.33	930.164	-1.1541	0.00099352	0.0058341
HGCC_3384	4759.66	2233.24	-1.0921	3.47e-05	0.00030505
HGCC_13041	446.502	219.007	-1.026	0.00013383	0.0010115
HGCC_8209	350.104	131.393	-1.4136	0.00018322	0.001341
HGCC_6084	11617.4	5414.47	-1.1014	1.6e-08	2.93e-07
HGCC_11130	1585.12	532.907	-1.5728	0.0082484	0.035155
HGCC_8178	214.169	4.37951	-5.5636	6.69e-08	1.08e-06
HGCC_9493	395.226	184.213	-1.1041	0.0011088	0.0063938
HGCC_6986	98.3026	45.9657	-1.0986	0.0055539	0.025245
HGCC_3564	6220.54	2696.88	-1.2058	0.0041998	0.019876
HGCC_5155	863.708	403.716	-1.0989	1.66e-06	1.99e-05
HGCC_12299	127.667	59.6744	-1.1034	0.00098857	0.0058131
HGCC_9722	80.1412	37.4319	-1.0959	0.0097877	0.040631
HGCC_12558	75.8752	33.1151	-1.1994	0.00051616	0.0033356
HGCC_3868	379.997	128.859	-1.5639	1.23e-05	0.00012082
HGCC_12948	7630.78	3556.27	-1.1017	1.43e-09	3.2e-08
HGCC_5327	66.1743	30.8232	-1.1008	0.006228	0.027842
HGCC_6837	662.419	308.367	-1.1049	2.27e-05	0.00020972
HGCC_3744	50.9565	13.4162	-1.9401	0.010916	0.044516
HGCC_13723	131.147	61.0018	-1.1041	0.00048402	0.0031558
HGCC_1873	1797.21	714.691	-1.3302	3.62e-07	4.98e-06
HGCC_2811	431.683	199.404	-1.1158	0.00093478	0.0055454
HGCC_8759	1017.06	500.86	-1.0218	1.76e-05	0.00016655
HGCC_9496	3535.54	1642.5	-1.1065	7.4e-18	4.78e-16
HGCC_8490	31.2409	1.11765	-4.6939	0.0010973	0.0063457
HGCC_5116	14531	6704.78	-1.1157	3e-18	2.01e-16
HGCC_13543	1322.07	613.259	-1.1075	7.08e-08	1.13e-06
HGCC_1975	93.7522	10.6889	-3.116	0.00091312	0.0054323
HGCC_4783	115.756	53.6353	-1.1167	0.0031359	0.015517
HGCC_11290	554.098	256.641	-1.1111	6.78e-05	0.00055379
HGCC_3457	4297.03	1990.06	-1.1102	9.22e-09	1.77e-07
HGCC_4335	664.799	307.744	-1.1112	0.0041812	0.019808
HGCC_2932	4701.96	2198.78	-1.0968	5.36e-10	1.28e-08
HGCC_10902	2607.01	1205.68	-1.1127	0.0059962	0.026956
HGCC_3917	318.336	1.67648	-7.4078	6.08e-17	3.58e-15
HGCC_9500	737.137	342.506	-1.1063	0.011399	0.046144
HGCC_3493	130.809	65.2802	-1.0075	0.0055295	0.025161
HGCC_8617	3846.37	1512.31	-1.3473	6.52e-08	1.05e-06
HGCC_12588	587.659	287.74	-1.0313	0.0012312	0.0070067
HGCC_6471	5225.5	2401.62	-1.1215	1.3e-07	1.96e-06
HGCC_8730	2108.06	590.889	-1.8351	1.95e-05	0.00018288
HGCC_149	7728.18	3536.17	-1.1282	3.2e-09	6.73e-08
HGCC_667	19.7039	0.673646	-4.8881	0.0006269	0.0039317
HGCC_2310	2314.1	1061.77	-1.1243	0.0035444	0.017209
HGCC_4448	5127.91	1842.43	-1.4771	1.58e-06	1.9e-05
HGCC_13141	7585.02	3416.21	-1.1508	1.24e-13	4.83e-12
HGCC_6411	2489.44	1140.91	-1.1257	0.00058725	0.0037212
HGCC_9246	5028.66	384.51	-3.7091	2.13e-17	1.32e-15
HGCC_7607	5384.82	2450.24	-1.1362	0.00030003	0.0020701
HGCC_1839	18319.8	7874.36	-1.2182	1.46e-07	2.19e-06
HGCC_11659	698.36	316.223	-1.1433	9.53e-06	9.6e-05
HGCC_6148	6046.7	2283.7	-1.405	9.16e-06	9.25e-05
HGCC_3633	828.906	152.115	-2.4441	0.0040042	0.019087
HGCC_5268	688.86	195.468	-1.8153	1.36e-07	2.05e-06
HGCC_10357	40.2259	8.40377	-2.243	0.00010453	0.00081168
HGCC_7942	945.613	430.217	-1.1365	2.85e-16	1.58e-14
HGCC_322	20010.6	9373.52	-1.0942	0.00022977	0.0016375
HGCC_2132	16446.2	7482.67	-1.1362	7.08e-07	9.22e-06
HGCC_13159	6455.64	2803.28	-1.2033	4.16e-06	4.55e-05
HGCC_13060	118.888	53.8497	-1.1405	0.00023958	0.0017038
HGCC_5562	1160.35	0	-12.614	0.0012432	0.007064
HGCC_5035	4310.16	1951.35	-1.1436	2.14e-10	5.44e-09
HGCC_7510	78.1118	8.70235	-3.154	0.0063574	0.02831
HGCC_7040	311.035	41.46	-2.9056	0.0010425	0.0060697
HGCC_2724	765.582	345.959	-1.1457	0.00022205	0.0015879
HGCC_12690	5346.6	2273.6	-1.2332	1.35e-14	6.03e-13
HGCC_13322	9089.57	3911.19	-1.2167	9.13e-12	2.79e-10
HGCC_1448	988.726	355.89	-1.474	1.17e-05	0.00011553
HGCC_9267	212.083	99.0109	-1.0988	0.0016978	0.009187
HGCC_10998	1500.78	514.499	-1.5456	9.39e-06	9.47e-05
HGCC_14654	462.699	203.853	-1.1797	0.0058142	0.02625
HGCC_13875	299.31	134.577	-1.1524	1.12e-05	0.00011072
HGCC_8244	1432.31	643.411	-1.154	2.44e-13	9.16e-12
HGCC_3650	4923.31	2162.87	-1.1871	3.61e-07	4.97e-06
HGCC_8721	12604.9	4433.49	-1.5076	7.21e-10	1.69e-08
HGCC_930	1428.19	66.2091	-4.4288	1.98e-08	3.57e-07
HGCC_8888	1935.31	396.862	-2.2851	6.49e-08	1.05e-06
HGCC_88	4201.43	1334.25	-1.6549	2.61e-05	0.00023675
HGCC_13216	6406.95	2868.9	-1.159	0.00021173	0.0015228
HGCC_7672	1441.76	645.179	-1.1596	0.0015028	0.0083128
HGCC_12597	588.505	263.203	-1.1615	0.0043337	0.02041
HGCC_309	2472.99	1021.95	-1.275	4.86e-07	6.5e-06
HGCC_2620	8512.13	3803.17	-1.1624	0.0086708	0.036666
HGCC_6892	100.184	36.8401	-1.4362	5.65e-05	0.00047104
HGCC_5065	641.608	171.96	-1.8999	0.0019096	0.010146
HGCC_10413	1426.39	607.926	-1.2302	1.4e-05	0.00013551
HGCC_2356	2121.04	946.574	-1.1638	1.61e-07	2.38e-06
HGCC_12328	5760.65	2569.51	-1.1648	7.07e-39	2.4e-36
HGCC_4552	18152.4	8087.76	-1.1665	5.61e-12	1.76e-10
HGCC_7925	2644.59	1177.55	-1.1676	2.14e-06	2.5e-05
HGCC_9046	1542.87	640.975	-1.2681	0.0010897	0.006305
HGCC_4878	858.055	223.593	-1.9396	4.29e-06	4.68e-05
HGCC_6268	14115.5	6282.06	-1.1681	6.29e-08	1.02e-06
HGCC_15045	57.8428	3.60631	-3.995	3.33e-07	4.63e-06
HGCC_9487	3007.55	1284.03	-1.2284	1.38e-20	1.2e-18
HGCC_2963	13770.2	6117.64	-1.1707	8.73e-17	5.02e-15
HGCC_7064	3394.46	1503.64	-1.1751	0.00063629	0.0039823
HGCC_1152	80.3638	34.3239	-1.2263	0.0084365	0.03582
HGCC_13510	2044.27	905.245	-1.1749	0.0013655	0.0076478
HGCC_12972	1634.68	609.682	-1.4225	2.46e-11	7.11e-10
HGCC_773	682.414	150.996	-2.178	0.00046095	0.0030266
HGCC_1007	2328.91	1052.83	-1.1458	0.0082525	0.035168
HGCC_7188	7991.71	3529.24	-1.1792	1.59e-06	1.91e-05
HGCC_3842	5279.75	2329.49	-1.1807	2.17e-05	0.00020124
HGCC_5364	6284.6	2772.38	-1.1808	0.00018681	0.0013626
HGCC_1685	1916.75	845.013	-1.1806	5.15e-10	1.23e-08
HGCC_4068	64579.9	29474.1	-1.1316	3.78e-05	0.00032858
HGCC_8588	489.924	170.513	-1.5223	2.2e-09	4.75e-08
HGCC_5388	9754.98	3735.54	-1.385	4.42e-06	4.8e-05
HGCC_7503	15.7329	0	-6.4099	0.00071282	0.0043925
HGCC_4778	426.569	71.1227	-2.5882	0.0080471	0.03445
HGCC_4781	63.0712	0	-8.4128	4.68e-09	9.5e-08
HGCC_3298	6753.14	2963.4	-1.1885	0.00015536	0.0011555
HGCC_2200	201.182	92.0905	-1.1322	0.0011081	0.0063903
HGCC_3964	11278.6	4033.94	-1.4834	6.37e-06	6.68e-05
HGCC_1867	67.3789	20.9267	-1.6858	0.0012233	0.0069674
HGCC_4571	6701.3	2934.72	-1.1913	1.53e-06	1.85e-05
HGCC_7554	362.87	148.936	-1.2858	0.0041576	0.019712
HGCC_11370	791.579	227.997	-1.7947	0.0010117	0.0059241
HGCC_13572	967.196	419.585	-1.2049	0.0032312	0.015935
HGCC_3438	2592.06	1132.27	-1.1955	2.75e-09	5.86e-08
HGCC_511	165.971	45.8212	-1.8528	0.004995	0.023064
HGCC_12526	4571.48	1601.55	-1.5131	0.001127	0.0064908
HGCC_6332	890.9	353.924	-1.3323	1.46e-06	1.77e-05
HGCC_6962	139.081	46.4939	-1.5804	0.0042776	0.020193
HGCC_466	1069.09	462.42	-1.2105	5.57e-06	5.91e-05
HGCC_3846	605.675	263.396	-1.2032	0.0093878	0.039175
HGCC_5520	5415.54	2559.82	-1.0813	0.00013159	0.00099687
HGCC_205	720.549	126.829	-2.5065	0.00022853	0.0016296
HGCC_7407	15493.5	6714.75	-1.2063	6.59e-05	0.0005404
HGCC_7568	15.8051	0.342183	-5.4554	0.0067409	0.029769
HGCC_9113	1521.45	644.048	-1.2408	2.11e-05	0.00019609
HGCC_2698	58.0771	25.1332	-1.2064	0.0047397	0.022021
HGCC_12026	3943.95	1704.12	-1.2112	1.68e-12	5.56e-11
HGCC_1462	343.899	148.076	-1.2154	0.0038936	0.018651
HGCC_4415	4892.36	963.796	-2.344	1.27e-06	1.57e-05
HGCC_14582	81.0449	0	-8.7747	0.0027368	0.013806
HGCC_2560	2030.53	918.323	-1.1454	2.09e-08	3.73e-07
HGCC_13509	1304.17	500.296	-1.3832	0.00030432	0.0020963
HGCC_13799	731.411	315.012	-1.213	3.29e-07	4.58e-06
HGCC_13846	15278.8	6566.93	-1.2183	3.37e-06	3.75e-05
HGCC_7901	6368.1	2704.18	-1.2358	4.08e-13	1.49e-11
HGCC_14044	71.4874	0	-8.5938	0.0036752	0.017756
HGCC_9032	1484.15	456.944	-1.6998	0.0019479	0.010322
HGCC_583	378.165	162.314	-1.2175	1.58e-06	1.9e-05
HGCC_14160	5203.43	2198.41	-1.2431	9.08e-06	9.18e-05
HGCC_855	938.812	32.1419	-4.877	6.57e-08	1.06e-06
HGCC_9610	67.5138	24.4902	-1.4622	0.0093487	0.039046
HGCC_4456	220.048	94.2226	-1.2246	1.22e-08	2.28e-07
HGCC_1686	5063.9	2160.25	-1.229	0.0025085	0.012827
HGCC_8195	927.3	453.745	-1.0311	0.0078745	0.033814
HGCC_9176	3178.34	1376.53	-1.2069	0.003914	0.018727
HGCC_7645	244.882	63.0042	-1.9627	0.0028131	0.014126
HGCC_12278	609.307	71.2845	-3.0912	9.09e-07	1.16e-05
HGCC_14915	82.3739	32.6903	-1.334	0.0010069	0.0059
HGCC_13277	19.7117	1.90612	-3.3474	0.0045703	0.021355
HGCC_10607	2896.79	874.942	-1.7277	9.72e-05	0.00075943
HGCC_7213	1533	654.7	-1.2286	2.23e-07	3.21e-06
HGCC_1173	166.246	66.1269	-1.3316	0.0027713	0.013947
HGCC_5409	307.369	130.181	-1.2344	4.91e-06	5.28e-05
HGCC_9294	15848.1	5952.22	-1.413	1.27e-09	2.86e-08
HGCC_6470	526.033	187.745	-1.4874	0.0015125	0.0083527
HGCC_13331	119.891	51.1429	-1.2241	0.0085008	0.036043
HGCC_5293	345.402	147.279	-1.2302	1.35e-07	2.04e-06
HGCC_1952	6256.92	2666.61	-1.2304	9.65e-08	1.5e-06
HGCC_6669	3395.26	1372.16	-1.307	4.35e-18	2.86e-16
HGCC_9835	1138.17	481.169	-1.2409	0.0035419	0.017203
HGCC_3973	313.97	77.1124	-2.0299	0.00054583	0.0035004
HGCC_9056	509.912	216.538	-1.2362	0.011673	0.047061
HGCC_2341	16092.5	6741.96	-1.2551	1.78e-08	3.23e-07
HGCC_244	33103.1	14033.5	-1.2381	3.94e-05	0.00034085
HGCC_14802	656.27	218.985	-1.581	7.98e-07	1.03e-05
HGCC_5628	80.379	34.0354	-1.2293	0.011064	0.045028
HGCC_10064	4772.24	2018.86	-1.2413	1.46e-07	2.18e-06
HGCC_355	10352.9	4379.18	-1.2414	4.86e-16	2.64e-14
HGCC_243	605.413	247.958	-1.2869	0.00016047	0.0011891
HGCC_6363	214.002	67.5628	-1.6689	0.0002869	0.0019917
HGCC_372	6978.14	2872.48	-1.2806	0.00040119	0.0026804
HGCC_877	307.684	129.768	-1.249	0.0014324	0.0079694
HGCC_5336	668.037	237.521	-1.4907	0.0081682	0.034893
HGCC_10968	136.183	54.8141	-1.3171	0.0074717	0.032375
HGCC_6920	551.349	159.91	-1.788	4.6e-05	0.00039086
HGCC_4820	176.693	74.3439	-1.2454	0.00016221	0.0012006
HGCC_10051	204.304	82.3121	-1.3114	2.2e-09	4.75e-08
HGCC_10446	1193.51	498.74	-1.2581	0.0028143	0.01413
HGCC_13803	477.016	200.235	-1.2523	1.49e-06	1.8e-05
HGCC_4350	3010.74	1180.37	-1.351	0.0091369	0.038326
HGCC_9069	329.371	139.491	-1.2407	4.75e-05	0.00040252
HGCC_2988	86.9529	28.0468	-1.6217	0.0012924	0.0073003
HGCC_8701	6494.69	2722.87	-1.2542	1.44e-09	3.21e-08
HGCC_5530	793.37	332.493	-1.2545	0.0016603	0.0090222
HGCC_13632	4431.97	1856.21	-1.2555	2.8e-08	4.88e-07
HGCC_5822	5957.61	2490.61	-1.2585	2.18e-08	3.89e-07
HGCC_758	49.6368	0	-8.0674	9.83e-07	1.24e-05
HGCC_12733	6373.52	2658.92	-1.2613	5.88e-13	2.09e-11
HGCC_7347	254.031	0	-10.423	0.0001481	0.0011083
HGCC_9122	2673.75	1112.44	-1.2655	2.9e-11	8.29e-10
HGCC_2477	1432.39	167.679	-3.0946	0.00022211	0.0015879
HGCC_9723	72.1387	30.0003	-1.2607	0.0055468	0.025218
HGCC_4064	15921.3	5214.64	-1.6105	4.24e-10	1.03e-08
HGCC_9286	597.623	249.197	-1.2637	0.0023548	0.012115
HGCC_4674	1666.55	583.529	-1.5135	0.00032105	0.002197
HGCC_3155	199.594	73.8524	-1.4401	3.9e-08	6.57e-07
HGCC_2437	2896.72	1201.02	-1.2699	2.52e-08	4.44e-07
HGCC_2948	101.83	16.8296	-2.6082	0.0024557	0.012587
HGCC_14503	265.458	102.382	-1.3766	0.00047562	0.0031083
HGCC_13978	764.918	217.454	-1.8132	2.74e-07	3.88e-06
HGCC_10956	2725.7	1128.13	-1.2721	2.64e-16	1.47e-14
HGCC_3490	1134.06	442.418	-1.3576	0.0026175	0.013297
HGCC_12985	7445.72	2960.68	-1.3305	2.07e-05	0.00019351
HGCC_13061	15.684	0.394232	-5.4439	0.0011529	0.0066124
HGCC_3730	583.847	141.445	-2.0445	9.33e-05	0.00073191
HGCC_14289	164.123	67.6725	-1.2812	1.07e-06	1.35e-05
HGCC_5685	22726.7	8.07068	-11.492	4.62e-30	8.81e-28
HGCC_4117	6779.53	2791.11	-1.2805	9.2e-08	1.44e-06
HGCC_10673	813.93	334.919	-1.2808	0.0098339	0.040788
HGCC_8460	186.538	74.1785	-1.3306	0.0040155	0.019131
HGCC_12179	104.718	38.1813	-1.4557	1.15e-06	1.43e-05
HGCC_4749	3808.7	1557.61	-1.2895	0.00019222	0.0013971
HGCC_14497	1377.82	276.123	-2.32	1.06e-17	6.74e-16
HGCC_5940	32.2417	3.12097	-3.3901	0.00041003	0.0027307
HGCC_8733	3686.96	1491.75	-1.3061	2.59e-25	3.37e-23
HGCC_5817	3936.39	1612.15	-1.2877	7.11e-08	1.14e-06
HGCC_14851	84.4541	29.364	-1.5363	0.0082016	0.034995
HGCC_4337	34475.4	13780.6	-1.3229	3.92e-09	8.1e-08
HGCC_5022	80.1736	32.7355	-1.2861	0.0067129	0.029661
HGCC_8089	28.1159	0.394232	-6.2856	0.00099083	0.0058223
HGCC_3881	9540.69	3091.51	-1.6257	2.29e-11	6.65e-10
HGCC_5610	4692.77	258.849	-4.1827	3.73e-124	1.79e-120
HGCC_14615	637.054	259.631	-1.2947	0.0048296	0.022393
HGCC_8795	1276.71	520.266	-1.2956	0.00055243	0.0035386
HGCC_5883	161.51	0	-9.7696	6.41e-15	3.02e-13
HGCC_9509	1352.84	506.953	-1.4155	5.11e-05	0.00043075
HGCC_14842	85.658	25.561	-1.7508	0.0026562	0.013465
HGCC_7177	6249.76	2828.63	-1.1438	2.71e-07	3.84e-06
HGCC_11429	179.417	75.7431	-1.2466	0.0083259	0.035433
HGCC_3464	16042.2	6505.09	-1.3023	7.61e-09	1.49e-07
HGCC_14914	57.4917	16.3375	-1.8252	0.00026141	0.0018376
HGCC_5119	803.097	325.628	-1.3033	1.86e-06	2.21e-05
HGCC_12528	11979.6	4885.9	-1.294	1.35e-06	1.65e-05
HGCC_2875	1072.92	430.443	-1.3161	0.00028038	0.0019521
HGCC_3860	561.997	227.517	-1.3045	0.0020857	0.01093
HGCC_3285	256.379	83.8718	-1.6079	0.0094441	0.039385
HGCC_2307	68.5294	27.713	-1.3028	0.0020512	0.010774
HGCC_12220	258.222	108.532	-1.247	0.00021231	0.0015263
HGCC_12790	404.049	165.342	-1.2909	0.0035563	0.017257
HGCC_4501	510.936	142.736	-1.8422	1.13e-06	1.41e-05
HGCC_15285	97.2882	0	-9.0388	9.42e-10	2.17e-08
HGCC_4840	152.746	38.11	-2.0079	0.0018431	0.0098554
HGCC_13943	3392.74	707.641	-2.2621	1.96e-11	5.75e-10
HGCC_13825	1815.52	700.423	-1.3742	4.01e-09	8.25e-08
HGCC_3371	2748.45	1064.61	-1.3684	0.0062078	0.02777
HGCC_13587	21303.8	8562.68	-1.3151	4.26e-28	7.15e-26
HGCC_12449	748.797	300.925	-1.3172	5.64e-05	0.00047097
HGCC_3200	349.897	140.553	-1.313	0.0001257	0.00095744
HGCC_3188	254.186	13.3788	-4.2379	1.77e-18	1.22e-16
HGCC_15181	6050.45	2042.72	-1.5665	1.41e-30	2.8e-28
HGCC_10427	3220.8	1601.87	-1.008	0.00068283	0.0042302
HGCC_2759	1004.35	317.489	-1.6603	0.005452	0.024864
HGCC_6763	446.717	172.328	-1.372	5.18e-09	1.04e-07
HGCC_7201	19811.4	7936.03	-1.3198	9.18e-08	1.43e-06
HGCC_1552	640.221	197.369	-1.701	1.54e-06	1.86e-05
HGCC_9743	212.883	85.1345	-1.3188	4.01e-07	5.45e-06
HGCC_1365	143.864	54.0694	-1.41	0.0099023	0.041031
HGCC_9411	19.3786	0	-6.71	0.0049203	0.02275
HGCC_3461	2268.28	905.155	-1.326	4.52e-08	7.51e-07
HGCC_2934	1372.49	547.67	-1.3263	0.00031064	0.0021349
HGCC_4912	50.4305	20.1153	-1.3247	0.0080624	0.034502
HGCC_15036	352.5	133.13	-1.4052	0.0010408	0.0060652
HGCC_673	320.219	80.4133	-1.9971	0.00084638	0.0050948
HGCC_13711	412.393	192.883	-1.0973	0.0084958	0.036031
HGCC_8897	383.731	152.541	-1.3307	0.0017109	0.0092441
HGCC_4905	1262.76	500.876	-1.3345	3.27e-09	6.88e-08
HGCC_13817	297.259	99.5014	-1.5831	2.7e-06	3.08e-05
HGCC_5500	7855.91	3106.29	-1.3386	5.21e-09	1.05e-07
HGCC_287	49.1929	0	-8.0544	0.0092136	0.038587
HGCC_10630	591.989	228.962	-1.3728	9.52e-07	1.21e-05
HGCC_6423	2357.54	930.931	-1.3407	1.87e-17	1.16e-15
HGCC_15109	94.5834	19.4317	-2.2787	0.0093136	0.038933
HGCC_10849	80.2836	31.6531	-1.3312	0.0023361	0.012033
HGCC_3802	5724.04	2253.14	-1.345	9.64e-15	4.42e-13
HGCC_14900	379.793	148.703	-1.3491	1.1e-07	1.69e-06
HGCC_1271	2100.58	825.695	-1.3467	6.52e-15	3.06e-13
HGCC_4	1174.64	461.607	-1.3459	1.12e-06	1.39e-05
HGCC_13250	2037.47	800.596	-1.3478	2.69e-08	4.69e-07
HGCC_5074	19.4757	0	-6.7179	0.00017948	0.0013151
HGCC_7979	4305.56	1688.92	-1.3506	9.46e-10	2.17e-08
HGCC_8068	453.702	161.287	-1.491	2.52e-10	6.34e-09
HGCC_12800	5101.06	1998.35	-1.3522	1.73e-09	3.81e-08
HGCC_11436	372.583	142.568	-1.3877	7.29e-06	7.53e-05
HGCC_366	6088.31	2383.42	-1.353	2.39e-19	1.84e-17
HGCC_10441	37064.8	13931.9	-1.4117	3.05e-09	6.44e-08
HGCC_7398	1752.54	685.203	-1.3555	1.96e-07	2.85e-06
HGCC_5194	96.3065	36.7452	-1.3846	0.0006636	0.0041233
HGCC_5020	4610.07	1798.9	-1.358	1.39e-07	2.09e-06
[truncated: 1,291 more rows]

## Sheet: Table S17
Table S17 KEGG pathway enrichment analysis for DEGs.
KEGG pathways	Gene number	Up-regulated genes		Down-regulated genes
		Gene ID	Gene number	Gene ID	Gene number
Metabolism
Global and overview maps	473	HGCC_13852, HGCC_4018, HGCC_9259, HGCC_4157, HGCC_9130, HGCC_6333, HGCC_6939, HGCC_8169, HGCC_10762, HGCC_2223, HGCC_1377, HGCC_7871, HGCC_6045, HGCC_1592, HGCC_8074, HGCC_13779, HGCC_11636, HGCC_11205, HGCC_6302, HGCC_4232, HGCC_3147, HGCC_3618, HGCC_9233, HGCC_5635, HGCC_2287, HGCC_8686, HGCC_10984, HGCC_6044, HGCC_13648, HGCC_1846, HGCC_7794, HGCC_12478, HGCC_6043, HGCC_801, HGCC_7289, HGCC_11…	336	HGCC_13112, HGCC_10464, HGCC_3746, HGCC_5344, HGCC_14920, HGCC_13626, HGCC_10666, HGCC_40, HGCC_9061, HGCC_7765, HGCC_6632, HGCC_1313, HGCC_9395, HGCC_3917, HGCC_930, HGCC_7672, HGCC_9487, HGCC_2963, HGCC_6332, HGCC_3846, HGCC_2560, HGCC_1952, HGCC_5336, HGCC_9069, HGCC_2988, HGCC_5530, HGCC_12733, HGCC_4674, HGCC_12985, HGCC_8733, HGCC_10427, HGCC_7398, HGCC_12697, HGCC_7344, HGCC_5397, HGCC_230…	137
Carbohydrate metabolism	152	HGCC_8169, HGCC_7871, HGCC_12478, HGCC_6681, HGCC_356, HGCC_5253, HGCC_5999, HGCC_5295, HGCC_7049, HGCC_10507, HGCC_3510, HGCC_2376, HGCC_192, HGCC_2778, HGCC_7986, HGCC_12997, HGCC_7379, HGCC_11486, HGCC_12896, HGCC_4141, HGCC_3407, HGCC_8236, HGCC_12772, HGCC_11469, HGCC_9259, HGCC_1377, HGCC_14186, HGCC_314, HGCC_7841, HGCC_13591, HGCC_13233, HGCC_1623, HGCC_6272, HGCC_6333, HGCC_8749, HGCC_56…	114	HGCC_10666, HGCC_5530, HGCC_4233, HGCC_5179, HGCC_2088, HGCC_14783, HGCC_5670, HGCC_9072, HGCC_2089, HGCC_930, HGCC_3893, HGCC_13957, HGCC_3141, HGCC_5321, HGCC_866, HGCC_8491, HGCC_4256, HGCC_13626, HGCC_8733, HGCC_7695, HGCC_7830, HGCC_6632, HGCC_9395, HGCC_10087, HGCC_5927, HGCC_10610, HGCC_13203, HGCC_7765, HGCC_3604, HGCC_12819, HGCC_12883, HGCC_11000, HGCC_665, HGCC_12733, HGCC_13824, HGCC_…	38
Energy metabolism	73	HGCC_13054, HGCC_14186, HGCC_7029, HGCC_8095, HGCC_3361, HGCC_9123, HGCC_11818, HGCC_6465, HGCC_5738, HGCC_7985, HGCC_5081, HGCC_7983, HGCC_5235, HGCC_1492, HGCC_7992, HGCC_11476, HGCC_5498, HGCC_2527, HGCC_12511, HGCC_11455, HGCC_4883, HGCC_12953, HGCC_2612, HGCC_11372, HGCC_2791, HGCC_6412, HGCC_252, HGCC_1377, HGCC_6681, HGCC_5295, HGCC_8749, HGCC_3510, HGCC_6948, HGCC_7986, HGCC_12997, HGCC_8…	62	HGCC_5670, HGCC_14783, HGCC_2089, HGCC_4233, HGCC_2944, HGCC_1649, HGCC_1067, HGCC_11752, HGCC_4889, HGCC_4089, HGCC_11152	11
Lipid metabolism	93	HGCC_1480, HGCC_8170, HGCC_3521, HGCC_30, HGCC_181, HGCC_6545, HGCC_7049, HGCC_13844, HGCC_10839, HGCC_5811, HGCC_11486, HGCC_10100, HGCC_3407, HGCC_12772, HGCC_368, HGCC_5964, HGCC_13739, HGCC_13779, HGCC_11636, HGCC_14310, HGCC_11097, HGCC_13705, HGCC_1677, HGCC_3739, HGCC_2862, HGCC_7864, HGCC_4138, HGCC_13852, HGCC_11806, HGCC_8633, HGCC_12896, HGCC_10111, HGCC_12562, HGCC_7910, HGCC_6834, HG…	48	HGCC_7672, HGCC_2586, HGCC_8011, HGCC_3604, HGCC_8694, HGCC_6616, HGCC_13756, HGCC_7752, HGCC_6968, HGCC_8010, HGCC_9118, HGCC_10666, HGCC_4233, HGCC_5060, HGCC_13824, HGCC_5179, HGCC_2088, HGCC_6925, HGCC_2404, HGCC_2306, HGCC_9788, HGCC_14770, HGCC_13982, HGCC_4886, HGCC_5079, HGCC_4387, HGCC_9069, HGCC_5530, HGCC_13217, HGCC_8348, HGCC_14920, HGCC_4243, HGCC_1952, HGCC_3454, HGCC_14764, HGCC_6…	45
Nucleotide metabolism	33	HGCC_9130, HGCC_10762, HGCC_2223, HGCC_1823, HGCC_4168, HGCC_7656, HGCC_8975, HGCC_4297, HGCC_369, HGCC_2909, HGCC_8333, HGCC_10463, HGCC_7379, HGCC_8200, HGCC_7185, HGCC_3423, HGCC_3511, HGCC_10000, HGCC_9115, HGCC_9565, HGCC_282, HGCC_4141, HGCC_216, HGCC_7975, HGCC_8686, HGCC_5866, HGCC_4418, HGCC_5055, HGCC_6523	29	HGCC_2963, HGCC_8733, HGCC_695, HGCC_4443	4
Amino acid metabolism	149	HGCC_9545, HGCC_3427, HGCC_7656, HGCC_2909, HGCC_7445, HGCC_85, HGCC_6523, HGCC_4203, HGCC_13381, HGCC_10645, HGCC_13696, HGCC_7059, HGCC_14363, HGCC_2185, HGCC_4157, HGCC_12478, HGCC_3360, HGCC_5866, HGCC_10460, HGCC_8776, HGCC_5055, HGCC_13248, HGCC_5882, HGCC_11681, HGCC_5918, HGCC_11298, HGCC_13720, HGCC_14135, HGCC_10896, HGCC_3480, HGCC_3514, HGCC_7490, HGCC_9193, HGCC_1377, HGCC_10984, HGC…	108	HGCC_12733, HGCC_2944, HGCC_13112, HGCC_9061, HGCC_2560, HGCC_5448, HGCC_4649, HGCC_4275, HGCC_1278, HGCC_14783, HGCC_11752, HGCC_8109, HGCC_11667, HGCC_2088, HGCC_13925, HGCC_1989, HGCC_6679, HGCC_3363, HGCC_10436, HGCC_1313, HGCC_3917, HGCC_5336, HGCC_7344, HGCC_5397, HGCC_7770, HGCC_10231, HGCC_6281, HGCC_7795, HGCC_4633, HGCC_5344, HGCC_10666, HGCC_4233, HGCC_5179, HGCC_10427, HGCC_10399, HGC…	41
Metabolism of other amino acids	38	HGCC_493, HGCC_11486, HGCC_7063, HGCC_3407, HGCC_14363, HGCC_5273, HGCC_7289, HGCC_7225, HGCC_4735, HGCC_11298, HGCC_1818, HGCC_13696, HGCC_807, HGCC_7245, HGCC_2011, HGCC_13648, HGCC_11253, HGCC_7642, HGCC_4477, HGCC_6116, HGCC_13591, HGCC_1257, HGCC_10895	23	HGCC_12733, HGCC_7770, HGCC_13824, HGCC_4275, HGCC_2088, HGCC_4089, HGCC_3846, HGCC_13560, HGCC_4649, HGCC_2963, HGCC_2988, HGCC_4613, HGCC_3, HGCC_10046, HGCC_8351	15
Glycan biosynthesis and metabolism	22	HGCC_7851, HGCC_13288, HGCC_2975, HGCC_14836, HGCC_4444, HGCC_10625, HGCC_9129, HGCC_4303, HGCC_10016, HGCC_4407, HGCC_8962, HGCC_11574, HGCC_1733, HGCC_57, HGCC_13852, HGCC_12562, HGCC_1893, HGCC_8855	18	HGCC_3813, HGCC_945, HGCC_662, HGCC_2086	4
Metabolism of cofactors and vitamins	71	HGCC_4069, HGCC_13075, HGCC_14333, HGCC_1428, HGCC_7975, HGCC_12133, HGCC_9672, HGCC_5144, HGCC_8200, HGCC_7059, HGCC_4976, HGCC_445, HGCC_10191, HGCC_7063, HGCC_155, HGCC_7734, HGCC_4114, HGCC_6045, HGCC_6044, HGCC_6043, HGCC_1480, HGCC_4139, HGCC_7875, HGCC_13774, HGCC_2223, HGCC_3360, HGCC_13588, HGCC_10665, HGCC_11298, HGCC_12623, HGCC_2287, HGCC_7049, HGCC_7611, HGCC_13285, HGCC_4138, HGCC_1…	43	HGCC_4674, HGCC_12985, HGCC_8733, HGCC_9487, HGCC_11546, HGCC_5534, HGCC_8109, HGCC_7672, HGCC_6616, HGCC_13756, HGCC_7752, HGCC_6968, HGCC_10493, HGCC_2162, HGCC_1580, HGCC_162, HGCC_5150, HGCC_4233, HGCC_2098, HGCC_5179, HGCC_8702, HGCC_10464, HGCC_6332, HGCC_7398, HGCC_2851, HGCC_3224, HGCC_14791, HGCC_13772	28
Metabolism of terpenoids and polyketides	23	HGCC_6545, HGCC_10025, HGCC_8234, HGCC_5070, HGCC_3006, HGCC_574, HGCC_29, HGCC_12834, HGCC_3801, HGCC_11486, HGCC_3407, HGCC_1133, HGCC_368, HGCC_6948, HGCC_3618	15	HGCC_3746, HGCC_3255, HGCC_3623, HGCC_7255, HGCC_2088, HGCC_8344, HGCC_2089, HGCC_3633	8
Biosynthesis of other secondary metabolites	48	HGCC_5635, HGCC_4735, HGCC_12303, HGCC_807, HGCC_7245, HGCC_11305, HGCC_2011, HGCC_9252, HGCC_4743, HGCC_9545, HGCC_85, HGCC_13381, HGCC_13047, HGCC_5894, HGCC_5152, HGCC_10762, HGCC_369, HGCC_7864, HGCC_4293, HGCC_11205, HGCC_3147, HGCC_8356, HGCC_10460, HGCC_6939, HGCC_3618, HGCC_2778, HGCC_4141, HGCC_4315, HGCC_1480	29	HGCC_12196, HGCC_13777, HGCC_5448, HGCC_4275, HGCC_4633, HGCC_1966, HGCC_4649, HGCC_13925, HGCC_13439, HGCC_12697, HGCC_7672, HGCC_2586, HGCC_8011, HGCC_6616, HGCC_13756, HGCC_7752, HGCC_3604, HGCC_768, HGCC_8801	19
Xenobiotics biodegradation and metabolism	52	HGCC_6545, HGCC_8477, HGCC_4564, HGCC_1297, HGCC_7755, HGCC_1818, HGCC_12064, HGCC_7049, HGCC_11486, HGCC_3407, HGCC_12772, HGCC_14616, HGCC_5722, HGCC_14080, HGCC_4168, HGCC_6333, HGCC_5648, HGCC_12896, HGCC_13823, HGCC_1194, HGCC_7642, HGCC_7815, HGCC_1257, HGCC_4138, HGCC_7611, HGCC_3594, HGCC_9130, HGCC_6478, HGCC_369	29	HGCC_1313, HGCC_5336, HGCC_5060, HGCC_10231, HGCC_12883, HGCC_10666, HGCC_4233, HGCC_5179, HGCC_2088, HGCC_4254, HGCC_5344, HGCC_6066, HGCC_5530, HGCC_1580, HGCC_3, HGCC_10046, HGCC_8351, HGCC_1138, HGCC_13134, HGCC_5448, HGCC_5900, HGCC_8702, HGCC_2963	23
Genetic Information Processing
Transcription	18	HGCC_4924, HGCC_3452, HGCC_1958	3	HGCC_13162, HGCC_11306, HGCC_5520, HGCC_5610, HGCC_2295, HGCC_6423, HGCC_4988, HGCC_11001, HGCC_2357, HGCC_4619, HGCC_11002, HGCC_3384, HGCC_3650, HGCC_4068, HGCC_706	15
Translation	130	HGCC_5491, HGCC_2414, HGCC_2385, HGCC_1126, HGCC_13595, HGCC_6221, HGCC_12949, HGCC_9701, HGCC_10034, HGCC_2793, HGCC_5953, HGCC_12016, HGCC_4033, HGCC_2018, HGCC_13245, HGCC_11885, HGCC_4591, HGCC_4787, HGCC_1453, HGCC_584, HGCC_256, HGCC_5141, HGCC_10965, HGCC_9944, HGCC_8663, HGCC_4788, HGCC_11412, HGCC_10894, HGCC_2370, HGCC_7094, HGCC_215, HGCC_1945, HGCC_12950, HGCC_1302, HGCC_11882, HGCC_1…	115	HGCC_10542, HGCC_3846, HGCC_10500, HGCC_1220, HGCC_6642, HGCC_7976, HGCC_7740, HGCC_11780, HGCC_5956, HGCC_10755, HGCC_7607, HGCC_4552, HGCC_13711, HGCC_4211, HGCC_13936	15
Folding, sorting and degradation	57	HGCC_1160, HGCC_1531, HGCC_7851, HGCC_4452, HGCC_13288, HGCC_11662, HGCC_14836, HGCC_4444, HGCC_1693, HGCC_9129, HGCC_10016, HGCC_4516, HGCC_4407, HGCC_8962, HGCC_12699, HGCC_86, HGCC_10815, HGCC_3106, HGCC_4562, HGCC_1993, HGCC_13704, HGCC_13436, HGCC_5069, HGCC_11043, HGCC_2617, HGCC_10408, HGCC_2531, HGCC_3804, HGCC_8034, HGCC_7872, HGCC_3913, HGCC_3806, HGCC_12461, HGCC_8254, HGCC_10978, HGCC…	41	HGCC_12789, HGCC_669, HGCC_945, HGCC_9309, HGCC_13063, HGCC_1882, HGCC_12373, HGCC_8007, HGCC_10051, HGCC_13548, HGCC_11259, HGCC_11491, HGCC_5411, HGCC_149, HGCC_7554, HGCC_11916	16
Replication and repair	13	HGCC_703, HGCC_4565, HGCC_4320, HGCC_14971, HGCC_646, HGCC_2336, HGCC_9047	7	HGCC_12747, HGCC_14210, HGCC_5562, HGCC_3490, HGCC_4988, HGCC_10443	6
Environmental Information Processing
Membrane transport	7	HGCC_10799	1	HGCC_11668, HGCC_1675, HGCC_11056, HGCC_11648, HGCC_3630, HGCC_14713	6
Signal transduction	91	HGCC_6545, HGCC_14333, HGCC_3332, HGCC_6834, HGCC_10958, HGCC_6059, HGCC_11879, HGCC_13278, HGCC_2754, HGCC_11083, HGCC_6076, HGCC_5304, HGCC_7175, HGCC_9130, HGCC_9977, HGCC_1391, HGCC_13906, HGCC_201, HGCC_4485, HGCC_3794, HGCC_6260, HGCC_3474, HGCC_8688, HGCC_11626, HGCC_361, HGCC_10958, HGCC_10709, HGCC_8169, HGCC_7871, HGCC_10806, HGCC_6931, HGCC_2778, HGCC_7986, HGCC_8236, HGCC_13091, HGCC_…	57	HGCC_13203, HGCC_4415, HGCC_2162, HGCC_5670, HGCC_2999, HGCC_2216, HGCC_534, HGCC_11143, HGCC_511, HGCC_4982, HGCC_6038, HGCC_9981, HGCC_665, HGCC_865, HGCC_7695, HGCC_11259, HGCC_2357, HGCC_14070, HGCC_3454, HGCC_14180, HGCC_5634, HGCC_14884, HGCC_10607, HGCC_671, HGCC_13439, HGCC_11111, HGCC_3630, HGCC_13824, HGCC_40, HGCC_3604, HGCC_8010, HGCC_12470, HGCC_1943, HGCC_10901	34
Cellular Processes
Transport and catabolism	108	HGCC_738, HGCC_10273, HGCC_4496, HGCC_6834, HGCC_1755, HGCC_2837, HGCC_3731, HGCC_13071, HGCC_8168, HGCC_2208, HGCC_7197, HGCC_6059, HGCC_7896, HGCC_11661, HGCC_7542, HGCC_9960, HGCC_10806, HGCC_7029, HGCC_9960, HGCC_8095, HGCC_3361, HGCC_11818, HGCC_11018, HGCC_13278, HGCC_5081, HGCC_12699, HGCC_5498, HGCC_10759, HGCC_86, HGCC_6087, HGCC_7541, HGCC_1922, HGCC_11201, HGCC_7513, HGCC_11537, HGCC_5…	78	HGCC_129, HGCC_2999, HGCC_12457, HGCC_534, HGCC_2200, HGCC_10607, HGCC_9191, HGCC_13971, HGCC_2086, HGCC_13112, HGCC_3746, HGCC_9487, HGCC_13982, HGCC_11644, HGCC_13824, HGCC_4649, HGCC_5079, HGCC_665, HGCC_4254, HGCC_11111, HGCC_1943, HGCC_11143, HGCC_12326, HGCC_5267, HGCC_4888, HGCC_6828, HGCC_2341, HGCC_12790, HGCC_6560, HGCC_14884	30
Cell growth and death	66	HGCC_3106, HGCC_4562, HGCC_1993, HGCC_13166, HGCC_6260, HGCC_7020, HGCC_6499, HGCC_8992, HGCC_4646, HGCC_5069, HGCC_3794, HGCC_13764, HGCC_7679, HGCC_7176, HGCC_201, HGCC_6076, HGCC_4468, HGCC_5287, HGCC_9096, HGCC_4485, HGCC_1394, HGCC_361, HGCC_13908, HGCC_782, HGCC_1143, HGCC_7394, HGCC_2720, HGCC_3850, HGCC_1392, HGCC_3364, HGCC_9682, HGCC_9117, HGCC_9960, HGCC_9960, HGCC_7513, HGCC_13278, HG…	49	HGCC_11678, HGCC_13548, HGCC_12326, HGCC_12637, HGCC_12921, HGCC_511, HGCC_11387, HGCC_12828, HGCC_11143, HGCC_4982, HGCC_11259, HGCC_6828, HGCC_1220, HGCC_14884, HGCC_10607, HGCC_9589, HGCC_11111	17
Cellular community - eukaryotes	23	HGCC_10958, HGCC_10411, HGCC_6260, HGCC_13278, HGCC_6059, HGCC_5707, HGCC_3474, HGCC_8688, HGCC_11626, HGCC_9960, HGCC_10958, HGCC_3470, HGCC_9960, HGCC_502, HGCC_11529, HGCC_6076, HGCC_8168, HGCC_11018	18	HGCC_2999, HGCC_511, HGCC_11143, HGCC_8460, HGCC_8732	5
Cellular community - prokaryotes	9	HGCC_11868, HGCC_4805, HGCC_4315, HGCC_30, HGCC_14363, HGCC_1592, HGCC_1592	7	HGCC_12697, HGCC_7830	2
Cell motility	11	HGCC_11879, HGCC_5707, HGCC_1755, HGCC_2837, HGCC_10411, HGCC_3731, HGCC_13278, HGCC_6059, HGCC_7896	9	HGCC_2999, HGCC_11143	2
Organismal Systems
Immune system	39	HGCC_10411, HGCC_13278, HGCC_6059, HGCC_8568, HGCC_13436, HGCC_3260, HGCC_10806, HGCC_3918, HGCC_13091, HGCC_3794, HGCC_1176, HGCC_10958, HGCC_6537, HGCC_6260, HGCC_6834, HGCC_10958, HGCC_1755, HGCC_2837, HGCC_3731, HGCC_7896, HGCC_2754, HGCC_10759	22	HGCC_2999, HGCC_511, HGCC_11259, HGCC_6828, HGCC_10607, HGCC_9811, HGCC_11125, HGCC_14884, HGCC_11306, HGCC_5520, HGCC_5610, HGCC_2295, HGCC_4982, HGCC_11143, HGCC_14180, HGCC_3454, HGCC_534	17
Endocrine system	52	HGCC_4758, HGCC_10958, HGCC_2754, HGCC_1592, HGCC_1592, HGCC_6931, HGCC_2778, HGCC_12997, HGCC_3654, HGCC_6260, HGCC_9481, HGCC_10709, HGCC_13989, HGCC_8169, HGCC_7379, HGCC_8236, HGCC_30, HGCC_10585, HGCC_13844, HGCC_5811, HGCC_10111, HGCC_10100, HGCC_6834, HGCC_4562, HGCC_1993, HGCC_13166, HGCC_5069, HGCC_1545, HGCC_13278, HGCC_6059, HGCC_2792, HGCC_5894, HGCC_1922, HGCC_10958	34	HGCC_5634, HGCC_11111, HGCC_3604, HGCC_11143, HGCC_8010, HGCC_4982, HGCC_511, HGCC_14180, HGCC_40, HGCC_13982, HGCC_13824, HGCC_4387, HGCC_2999, HGCC_2988, HGCC_174, HGCC_671, HGCC_9981, HGCC_13971	18
Circulatory system	13	HGCC_4758, HGCC_9123, HGCC_5738, HGCC_7985, HGCC_2527, HGCC_10958, HGCC_6076, HGCC_2754, HGCC_9117, HGCC_10958, HGCC_6059	11	HGCC_511, HGCC_2999	2
Digestive system	18	HGCC_4758, HGCC_10958, HGCC_8168, HGCC_2208, HGCC_6059, HGCC_2778, HGCC_13381, HGCC_13091, HGCC_9639, HGCC_3021	10	HGCC_4567, HGCC_511, HGCC_2999, HGCC_1675, HGCC_14713, HGCC_174, HGCC_2404, HGCC_3630	8
Excretory system	12	HGCC_6085, HGCC_12839, HGCC_2208, HGCC_4758, HGCC_10958, HGCC_7029, HGCC_8095, HGCC_3361, HGCC_11818, HGCC_5081	10	HGCC_11143, HGCC_2726	2
Nervous system	37	HGCC_6834, HGCC_10958, HGCC_12839, HGCC_14363, HGCC_7864, HGCC_6260, HGCC_6076, HGCC_9117, HGCC_7611, HGCC_3594, HGCC_5704, HGCC_7983, HGCC_5235, HGCC_11476, HGCC_11455, HGCC_4883, HGCC_11372, HGCC_252, HGCC_7029, HGCC_8095, HGCC_3361, HGCC_11818, HGCC_5081, HGCC_5498, HGCC_6085, HGCC_6059, HGCC_3794	27	HGCC_511, HGCC_4982, HGCC_12415, HGCC_12733, HGCC_11143, HGCC_5448, HGCC_14180, HGCC_8702, HGCC_4586, HGCC_2999	10
Sensory system	2	HGCC_10958, HGCC_13278	2		0
Development and regeneration	14	HGCC_10958, HGCC_10411, HGCC_6260, HGCC_6059, HGCC_5704, HGCC_5104, HGCC_11083, HGCC_10759	8	HGCC_11143, HGCC_2999, HGCC_511, HGCC_4982, HGCC_758, HGCC_4586	6
Aging	17	HGCC_6931, HGCC_3918, HGCC_13989, HGCC_5304, HGCC_10585, HGCC_7642, HGCC_1257, HGCC_11537, HGCC_2012	9	HGCC_11111, HGCC_665, HGCC_11143, HGCC_40, HGCC_3, HGCC_10046, HGCC_8351, HGCC_5534	8
Environmental adaptation	39	HGCC_10958, HGCC_6260, HGCC_4743, HGCC_3474, HGCC_8688, HGCC_11626, HGCC_14186, HGCC_2990, HGCC_9123, HGCC_6465, HGCC_5738, HGCC_7985, HGCC_13278, HGCC_7983, HGCC_5235, HGCC_1492, HGCC_7992, HGCC_11476, HGCC_2527, HGCC_10709, HGCC_13989, HGCC_12511, HGCC_11455, HGCC_4883, HGCC_12953, HGCC_2612, HGCC_30, HGCC_11372, HGCC_2791, HGCC_6412, HGCC_252, HGCC_10111	32	HGCC_11250, HGCC_11259, HGCC_511, HGCC_4350, HGCC_5634, HGCC_11111, HGCC_11143	7
Human Diseases
Cancer: overview	55	HGCC_10958, HGCC_7642, HGCC_314, HGCC_6260, HGCC_1257, HGCC_6059, HGCC_7610, HGCC_4119, HGCC_12844, HGCC_10932, HGCC_10958, HGCC_2647, HGCC_13989, HGCC_5707, HGCC_13278, HGCC_7611, HGCC_4138, HGCC_12772, HGCC_3594, HGCC_11536, HGCC_3106, HGCC_11280, HGCC_7379, HGCC_771, HGCC_3794, HGCC_8169, HGCC_2778, HGCC_10895, HGCC_8236, HGCC_6834, HGCC_3474, HGCC_8688, HGCC_11626	33	HGCC_14070, HGCC_2999, HGCC_511, HGCC_10443, HGCC_11143, HGCC_3, HGCC_14180, HGCC_10046, HGCC_8351, HGCC_4068, HGCC_5194, HGCC_6679, HGCC_1675, HGCC_3630, HGCC_10436, HGCC_14713, HGCC_4233, HGCC_1580, HGCC_8702, HGCC_2357, HGCC_11111, HGCC_4982	22
Cancer: specific types	18	HGCC_6260, HGCC_6059, HGCC_10958, HGCC_7642, HGCC_13278, HGCC_1257, HGCC_314	7	HGCC_2999, HGCC_10443, HGCC_11143, HGCC_3, HGCC_10046, HGCC_8351, HGCC_1675, HGCC_14713, HGCC_14070, HGCC_12470, HGCC_14180	11
Immune disease	10	HGCC_11280, HGCC_11966, HGCC_10932, HGCC_7029, HGCC_8095, HGCC_3361, HGCC_11818, HGCC_5081, HGCC_5498	9	HGCC_695	1
Neurodegenerative disease	32	HGCC_14186, HGCC_7986, HGCC_9123, HGCC_6465, HGCC_6260, HGCC_5738, HGCC_7985, HGCC_7983, HGCC_5235, HGCC_1492, HGCC_7992, HGCC_11476, HGCC_2527, HGCC_12511, HGCC_11455, HGCC_4883, HGCC_12953, HGCC_2612, HGCC_11372, HGCC_7149, HGCC_2791, HGCC_6412, HGCC_252, HGCC_13091, HGCC_11537, HGCC_5304	26	HGCC_4982, HGCC_511, HGCC_665, HGCC_12415, HGCC_11306, HGCC_5520	6
Substance dependence	9	HGCC_10958, HGCC_9613, HGCC_11280, HGCC_11966, HGCC_10932	5	HGCC_511, HGCC_5448, HGCC_4982, HGCC_11143	4
Cardiovascular disease	11	HGCC_7642, HGCC_13278, HGCC_1257, HGCC_6059, HGCC_10759	5	HGCC_2999, HGCC_9981, HGCC_11125, HGCC_3, HGCC_10046, HGCC_8351	6
Endocrine and metabolic disease	26	HGCC_10958, HGCC_2778, HGCC_7379, HGCC_14363, HGCC_14186, HGCC_9123, HGCC_6260, HGCC_5738, HGCC_7985, HGCC_7983, HGCC_5235, HGCC_1693, HGCC_11476, HGCC_2527, HGCC_11455, HGCC_4883, HGCC_11372, HGCC_252, HGCC_1592, HGCC_1592, HGCC_2119, HGCC_9481, HGCC_10806, HGCC_10958, HGCC_314	25	HGCC_8460	1
Infectious disease: bacterial	37	HGCC_10958, HGCC_7029, HGCC_8095, HGCC_3361, HGCC_11818, HGCC_13278, HGCC_5081, HGCC_5498, HGCC_2414, HGCC_9960, HGCC_1755, HGCC_2837, HGCC_9960, HGCC_7986, HGCC_11018, HGCC_3731, HGCC_11529, HGCC_6059, HGCC_7896, HGCC_4516, HGCC_738, HGCC_11879, HGCC_3918, HGCC_3470, HGCC_502, HGCC_6260, HGCC_1875, HGCC_2122, HGCC_2286, HGCC_12699, HGCC_6537	31	HGCC_2999, HGCC_534, HGCC_11259, HGCC_511, HGCC_4982, HGCC_3454	6
Infectious disease: viral	44	HGCC_3106, HGCC_6537, HGCC_5070, HGCC_1993, HGCC_771, HGCC_7020, HGCC_4646, HGCC_13091, HGCC_5069, HGCC_7175, HGCC_10958, HGCC_9368, HGCC_3474, HGCC_8688, HGCC_6260, HGCC_11626, HGCC_1693, HGCC_13278, HGCC_2208, HGCC_6076, HGCC_11978, HGCC_3794, HGCC_6059, HGCC_980, HGCC_7029, HGCC_8095, HGCC_3361, HGCC_7379, HGCC_11818, HGCC_5081, HGCC_5498, HGCC_497, HGCC_9117	33	HGCC_4982, HGCC_11143, HGCC_511, HGCC_11259, HGCC_9309, HGCC_11111, HGCC_12978, HGCC_2999, HGCC_14180, HGCC_2357, HGCC_10443	11
Infectious disease: parasitic	12	HGCC_738, HGCC_10958, HGCC_10806, HGCC_2286, HGCC_10759, HGCC_6076, HGCC_750	7	HGCC_10666, HGCC_511, HGCC_10607, HGCC_14180, HGCC_10399	5
Drug resistance: antineoplastic	18	HGCC_10958, HGCC_6931, HGCC_6260, HGCC_7642, HGCC_9639, HGCC_1257, HGCC_9977, HGCC_2223, HGCC_10665, HGCC_13774, HGCC_11298	11	HGCC_11143, HGCC_5562, HGCC_865, HGCC_3, HGCC_10046, HGCC_8351, HGCC_3630	7

## Sheet: Table S18
Table S18 qRT-PCR for selected DEGs involved in cell growth and death.
Gene ID	log2FoldChange
	RNA-Seq	qRT-PCR
HGCC_3106	2.1853	1.69153
HGCC_4562*	1.7688	0.422233
HGCC_1993	1.4436	1.51096
HGCC_13166*	1.8337	0.344828
HGCC_6260	1.5247	1.23266
HGCC_7020	1.3351	1.23879
HGCC_6499	1.877	1.15704
HGCC_8992	1.2895	1.18903
HGCC_4646	1.2905	1.44361
HGCC_5069	1.2362	1.52607
HGCC_3794	1.4734	1.22651
HGCC_13764*	1.8544	0.344828
HGCC_7679	1.8199	1.852
HGCC_7176	1.5861	1.23266
HGCC_201	1.532	1.95233
HGCC_6076	1.3797	1.82782
HGCC_4468	1.2902	2.38681
HGCC_5287	1.2462	1.84398
HGCC_9096	8.6882	3.94205
HGCC_4485*	1.226	0.895303
HGCC_1394*	1.0268	0.31034
HGCC_361	1.1454	1.40599
HGCC_13908	2.5669	2.09761
HGCC_782	1.5944	1.22651
HGCC_1143	2.507	2.11103
HGCC_7394	1.8754	1.92979
HGCC_2720	2.2127	2.45154
HGCC_3850	2.9625	1.34483
HGCC_1392*	1.358	0.464668
HGCC_3364*	2.3369	0.757023
HGCC_9682	1.2407	1.17632
HGCC_9117	1.5101	1.19535
HGCC_9960	2.4374	1.73552
HGCC_9960	1.9907	1.17632
HGCC_7513	1.6774	1.33342
HGCC_13278	1.2358	1.17632
HGCC_1693	1.2595	1.13093
HGCC_8950	8.1391	4.0505
HGCC_2769	2.6241	1.92979
HGCC_10806	2.1643	1.90304
HGCC_9675	1.6835	1.71809
HGCC_6116	2.0499	1.94486
HGCC_3918	2.1505	3.34199
HGCC_13091	1.5136	1.81967
HGCC_3021*	1.2206	0.536053
HGCC_30	1.1123	1.04963
HGCC_1592	3.9604	1.38957
HGCC_1592	2.8529	2.43563
HGCC_11966	1.9099	1.79909
HGCC_11678	-7.986	-3.97177
HGCC_13548	-1.4464	-1.66448
HGCC_12326	-2.1391	-2.27501
HGCC_12637	-1.652	-1.5509
HGCC_12921	-1.0874	-1.1635
HGCC_511*	-1.8528	-0.443607
HGCC_11387	-1.5046	-1.77821
HGCC_12828	-2.9669	-3.12267
HGCC_11143	-2.9703	-2.69599
HGCC_4982	-1.452	-1.70929
HGCC_11259	-2.5467	-2.91648
HGCC_6828	-1.0181	-2.13422
HGCC_1220	-1.064	-2.70266
HGCC_14884	-6.3661	-1.04264
HGCC_10607	-1.7277	-2.52356
HGCC_9589	-3.3846	-1.71809
HGCC_11111*	-1.5038	-0.422233
* The express pattern of DEGs from RNA-seq were not validated by qRT-PCR.
